# Supplementary material for: Lipidomic profiling in metastatic prostate cancer captures tumor metabolic rewiring and its modulation by androgen receptor–targeting therapy
Source: Prostate Cancer Prostatic Dis. Author manuscript; Available in PMC 2026 May 5. (PMC13139911; doi:10.1038/s41391-026-01100-z)
Supplement: Supplementary Table 3 [file NIHMS2165969-supplement-Supplementary_Table_3.xlsx]

## Sheet: Sheet1
Variable_name	Lipid_category	Time_point	HR_PFS_uni	CI_HR_PFS_uni	p_value_PFS_uni	FDR_PFS_uni	HR_OS_uni	CI_HR_OS_uni	p_value_OS_uni	FDR_OS_uni	HR_PFS_multi	CI_HR_PFS_multi	p_value_PFS_multi	FDR_PFS_multi	HR_OS_multi	CI_HR_OS_multi	p_value_OS_multi	FDR_OS_multi
TG.58.8_FA22.2	Neutral_lipids	Baseline	2.22594	1.37-3.61	0.00116164	1	1.18644	0.71-1.98	0.511223	1	2.38455	1.26-3.61	0.00751213	1	1.19163	0.64-1.98	0.575791	1
DG.20.4_22.6	Neutral_lipids	Baseline	2.24699	1.33-3.79	0.00238604	1	1.36581	0.78-2.39	0.275852	1	1.93191	1.05-3.79	0.0344553	1	1.95882	0.92-2.39	0.0803998	1
TG.64.11_FA20.4	Neutral_lipids	Baseline	2.07277	1.17-3.68	0.0127845	1	1.91456	1.07-3.43	0.0286864	1	2.82808	1.13-3.68	0.0260206	1	2.13366	0.78-3.43	0.139441	1
TG.60.14_FA20.5	Neutral_lipids	Baseline	1.81707	1.13-2.91	0.0132453	1	1.25556	0.78-2.01	0.343516	1	1.6281	1-2.91	0.0482733	1	0.609393	0.28-2.01	0.217393	1
TG.62.9_FA22.5	Neutral_lipids	Baseline	1.64353	1.02-2.65	0.0410572	1	1.78636	1.08-2.96	0.0245589	1	2.0858	1.06-2.65	0.0334523	1	1.79246	0.87-2.96	0.115372	1
PC.18.3_22.6	Phospholipids	Baseline	1.47735	1.01-2.17	0.0467338	1	1.33006	0.91-1.95	0.141752	1	1.563	1.02-2.17	0.0421285	1	1.36457	0.87-1.95	0.178664	1
TG.54.6_FA16.0	Neutral_lipids	After_Enza	1.82611	1.28-2.62	0.00101303	1	1.36661	0.91-2.04	0.128219	1	1.65255	1.12-2.45	0.012263	1	1.15934	0.75-1.8	0.512209	1
TG.54.6_FA20.4	Neutral_lipids	After_Enza	1.76821	1.24-2.52	0.00155913	1	1.33418	0.92-1.93	0.126289	1	1.6995	1.19-2.43	0.00374983	1	1.29387	0.86-1.95	0.215784	1
SM.18.1.O2_20.2	Sphingolipids	After_Enza	0.429407	0.25-0.73	0.00198256	1	0.452391	0.24-0.84	0.0126436	1	0.339773	0.16-0.71	0.00406516	1	0.357591	0.16-0.82	0.0149489	1
PG.16.1_22.6	Phospholipids	After_Enza	3.01829	1.46-6.22	0.00275074	1	2.47728	1.08-5.69	0.0326822	1	2.94282	1.4-6.17	0.00430681	1	3.13896	1.13-8.68	0.0275652	1
SM.18.1.O2_18.0	Sphingolipids	After_Enza	0.473319	0.28-0.8	0.00561876	1	0.359732	0.18-0.72	0.00354972	1	0.408056	0.22-0.76	0.00495603	1	0.344448	0.16-0.74	0.00649853	1
Cer.18.1.O2_26.1	Sphingolipids	After_Enza	1.62056	1.15-2.28	0.00588623	1	1.35905	0.97-1.9	0.0728454	1	1.59136	1.1-2.29	0.0127305	1	1.40764	0.95-2.08	0.0843139	1
TG.54.2_FA22.2	Neutral_lipids	After_Enza	1.97086	1.21-3.2	0.00607489	1	1.35318	0.76-2.4	0.301859	1	1.7073	1.01-2.88	0.0448769	1	1.29736	0.69-2.43	0.417264	1
TG.60.9_FA18.2	Neutral_lipids	After_Enza	1.74633	1.16-2.63	0.0076015	1	1.65266	1.08-2.54	0.0215831	1	1.71258	1.03-2.85	0.0382054	1	1.5323	0.88-2.68	0.133901	1
TG.54.7_FA20.4	Neutral_lipids	After_Enza	1.74856	1.15-2.65	0.00831566	1	1.10821	0.71-1.73	0.650784	1	1.73587	1.13-2.68	0.0126566	1	1.0366	0.65-1.65	0.880224	1
TG.54.7_FA16.0	Neutral_lipids	After_Enza	1.64337	1.13-2.38	0.00859575	1	1.10669	0.7-1.74	0.660528	1	1.6083	1.05-2.46	0.0281688	1	0.975252	0.59-1.61	0.922112	1
PI.20.4_22.4	Phospholipids	After_Enza	1.72968	1.15-2.61	0.00909419	1	1.17658	0.71-1.94	0.524902	1	2.71408	1.4-5.26	0.00311843	1	1.16998	0.64-2.12	0.605557	1
TG.48.2_FA16.0	Neutral_lipids	After_Enza	1.59264	1.1-2.3	0.0128294	1	0.9654	0.58-1.62	0.893506	1	1.63723	1.07-2.52	0.0244876	1	0.889284	0.49-1.6	0.695613	1
TG.58.8_FA16.0	Neutral_lipids	After_Enza	1.85754	1.14-3.03	0.0128506	1	2.44536	1.29-4.64	0.00614891	1	1.81852	1.1-3.02	0.020689	1	2.70524	1.2-6.12	0.0169369	1
DG.20.1_22.2	Neutral_lipids	After_Enza	2.53769	1.21-5.31	0.013467	1	2.37507	1.11-5.07	0.0255152	1	3.04522	1.32-7.05	0.0092918	1	2.4325	1.13-5.25	0.0236248	1
SM.18.1.O2_22.2	Sphingolipids	After_Enza	0.537137	0.33-0.88	0.0146955	1	0.536771	0.3-0.97	0.0381812	1	0.440025	0.22-0.87	0.0176913	1	0.414412	0.19-0.91	0.0284221	1
TG.54.4_FA18.3	Neutral_lipids	After_Enza	1.63346	1.09-2.44	0.0170441	1	2.30194	1.22-4.35	0.0101957	1	1.53513	1.01-2.33	0.0443167	1	2.08919	1.12-3.88	0.019762	1
TG.54.6_FA20.3	Neutral_lipids	After_Enza	1.58551	1.08-2.32	0.0182536	1	1.44965	0.93-2.25	0.0974447	1	1.76298	1.05-2.95	0.0310699	1	1.21717	0.69-2.15	0.498051	1
PE.P.18.0_20.2	Phospholipids	After_Enza	0.511823	0.29-0.9	0.0207057	1	0.713879	0.38-1.35	0.299361	1	0.403784	0.18-0.9	0.0260455	1	0.726617	0.32-1.65	0.445769	1
PE.16.1_20.0	Phospholipids	After_Enza	1.47303	1.06-2.05	0.021683	1	1.05712	0.69-1.61	0.796011	1	1.64873	1.11-2.44	0.0124038	1	0.988218	0.61-1.61	0.962185	1
PI.20.4_20.5	Phospholipids	After_Enza	1.65117	1.07-2.54	0.0228556	1	1.31343	0.82-2.11	0.260653	1	1.65543	1.02-2.68	0.0409409	1	1.19629	0.72-1.99	0.491974	1
PG.20.5_22.4	Phospholipids	After_Enza	1.60274	1.06-2.42	0.0243836	1	1.67906	1.01-2.8	0.0476219	1	2.08369	1.25-3.48	0.00494268	1	1.95693	1.07-3.58	0.0295034	1
TG.52.4_FA18.3	Neutral_lipids	After_Enza	1.55351	1.05-2.29	0.0260742	1	1.1883	0.74-1.91	0.473743	1	1.64277	1.05-2.58	0.0309966	1	1.11899	0.68-1.85	0.661576	1
PI.16.0_20.4	Phospholipids	After_Enza	1.56002	1.05-2.32	0.0280833	1	1.10831	0.7-1.75	0.659726	1	1.66266	1.05-2.62	0.0288584	1	0.970226	0.57-1.64	0.910625	1
DG.18.2_20.0	Neutral_lipids	After_Enza	0.570546	0.35-0.94	0.0281328	1	0.564614	0.31-1.03	0.0634025	1	0.491995	0.26-0.93	0.0297719	1	0.635366	0.32-1.28	0.202315	1
SM.18.1.O2_26.0	Sphingolipids	After_Enza	0.593051	0.37-0.95	0.0291725	1	0.654958	0.39-1.11	0.114765	1	0.552272	0.31-0.98	0.0433907	1	0.679615	0.36-1.28	0.231859	1
TG.56.5_FA18.1	Neutral_lipids	After_Enza	1.38237	1.03-1.85	0.0294809	1	1.12851	0.76-1.68	0.553551	1	1.57813	1.08-2.3	0.0174038	1	1.09587	0.69-1.74	0.698948	1
TG.54.5_FA22.4	Neutral_lipids	After_Enza	1.51226	1.04-2.2	0.0300283	1	0.917348	0.55-1.54	0.744513	1	1.53862	1-2.36	0.047889	1	0.800857	0.45-1.44	0.457964	1
PI.20.3_22.1	Phospholipids	After_Enza	1.66485	1.05-2.64	0.0308899	1	1.32931	0.76-2.33	0.318315	1	2.06709	1.16-3.68	0.0134529	1	1.62006	0.8-3.26	0.176387	1
TG.54.6_FA16.1	Neutral_lipids	After_Enza	1.62297	1.04-2.52	0.0311805	1	1.33352	0.82-2.16	0.240211	1	1.58129	1.01-2.48	0.0462	1	1.25235	0.73-2.15	0.414495	1
SM.18.1.O2_22.3	Sphingolipids	After_Enza	0.568485	0.34-0.95	0.0320997	1	0.567534	0.31-1.05	0.0717554	1	0.44657	0.2-0.99	0.048146	1	0.402824	0.16-1.04	0.0602334	1
TG.62.10_FA20.4	Neutral_lipids	After_Enza	1.4227	1.03-1.96	0.0321567	1	1.54623	1.11-2.16	0.0106492	1	2.7121	1.14-6.42	0.0233564	1	3.99749	1.36-11.76	0.0118359	1
PC.18.0_22.4	Phospholipids	After_Enza	1.59869	1.04-2.46	0.0329604	1	1.29439	0.82-2.04	0.265157	1	2.02375	1.22-3.36	0.00644489	1	1.25233	0.75-2.09	0.389439	1
PG.18.0_20.1	Phospholipids	After_Enza	1.64115	1.03-2.61	0.0359169	1	1.15118	0.66-2.02	0.624084	1	2.48062	1.31-4.7	0.00526193	1	1.40688	0.73-2.7	0.303438	1
PE.18.1_18.1	Phospholipids	After_Enza	1.5904	1.03-2.46	0.0377776	1	1.23686	0.75-2.03	0.40234	1	1.59597	1.01-2.53	0.0474386	1	1.17756	0.69-2.02	0.554215	1
PE.22.1_22.4	Phospholipids	After_Enza	1.50588	1.02-2.23	0.0406746	1	1.35782	0.88-2.1	0.167208	1	1.57509	1.04-2.39	0.0335145	1	1.25512	0.79-1.99	0.33139	1
Cer.18.1.O2_20.4	Sphingolipids	After_Enza	1.55465	1.02-2.38	0.0419328	1	1.25543	0.77-2.04	0.3575	1	1.6528	1.05-2.59	0.0287904	1	1.18404	0.71-1.98	0.52158	1
TG.56.5_FA22.4	Neutral_lipids	After_Enza	1.38955	1.01-1.91	0.0436861	1	1.0339	0.68-1.56	0.874156	1	1.43693	1-2.06	0.0488093	1	1.00196	0.63-1.59	0.993362	1
PC.18.0_20.3	Phospholipids	After_Enza	1.50468	1.01-2.24	0.0441481	1	1.06117	0.68-1.66	0.795145	1	1.51703	1-2.3	0.0494445	1	1.01899	0.64-1.63	0.937412	1
TG.54.6_FA22.5	Neutral_lipids	After_Enza	1.3968	1.01-1.94	0.045037	1	1.19149	0.78-1.82	0.41839	1	1.52041	1.02-2.26	0.0385397	1	1.12555	0.68-1.86	0.644829	1
TG.56.5_FA16.1	Neutral_lipids	After_Enza	1.71401	1.01-2.91	0.045622	1	1.83959	0.98-3.45	0.0577317	1	1.77746	1-3.15	0.0488325	1	1.97514	0.97-4.04	0.0621328	1
PE.16.1_22.2	Phospholipids	After_Enza	1.52003	1.01-2.3	0.047052	1	1.10857	0.71-1.74	0.653486	1	1.64695	1.05-2.57	0.0281544	1	1.08165	0.65-1.79	0.760296	1
PE.18.0_20.2	Phospholipids	After_Enza	0.597783	0.36-0.99	0.0476894	1	0.680928	0.4-1.15	0.149009	1	0.51888	0.3-0.91	0.0218169	1	0.600583	0.33-1.09	0.0947501	1
CE.20.1	Neutral_lipids	After_Enza	0.544971	0.3-0.99	0.0477899	1	0.613345	0.32-1.17	0.137984	1	0.399693	0.21-0.78	0.00696188	1	0.463652	0.21-1	0.0508602	1
PI.18.0_20.1	Phospholipids	After_Enza	0.364779	0.13-0.99	0.0484458	1	0.486013	0.16-1.5	0.210378	1	0.343506	0.12-0.95	0.0387872	1	0.41189	0.1-1.64	0.207955	1
SM.18.1.O2_18.1	Sphingolipids	After_Enza	0.555219	0.31-1	0.0489538	1	0.385305	0.18-0.84	0.0166693	1	0.393258	0.16-0.96	0.0403404	1	0.228485	0.07-0.71	0.0109852	1
