# Supplementary material for: Lipidomic profiling in metastatic prostate cancer captures tumor metabolic rewiring and its modulation by androgen receptor–targeting therapy
Source: Prostate Cancer Prostatic Dis. Author manuscript; Available in PMC 2026 May 5. (PMC13139911; doi:10.1038/s41391-026-01100-z)
Supplement: Supplementary Table 4 [file NIHMS2165969-supplement-Supplementary_Table_4.xlsx]

## Sheet: Sheet1
Variable_name	Lipid_category	Time_point	HR_PFS_uni	CI_HR_PFS_uni	p_value_PFS_uni	FDR_PFS_uni	HR_OS_uni	CI_HR_OS_uni	p_value_OS_uni	FDR_OS_uni	HR_PFS_multi	CI_HR_PFS_multi	p_value_PFS_multi	FDR_PFS_multi	HR_OS_multi	CI_HR_OS_multi	p_value_OS_multi	FDR_OS_multi
PE.20.5_22.5	Phospholipids	Baseline	1.54016	1.07-2.22	0.0202544	1	2.07273	1.33-3.23	0.0012537	1	1.28115	0.66-2.22	0.46758	1	2.59311	1.13-3.23	0.0239087	1
TG.66.13_FA22.6	Neutral_lipids	Baseline	1.62698	1.06-2.49	0.0247811	1	1.87104	1.16-3.02	0.0100715	1	1.54216	0.94-2.49	0.087277	1	3.75235	1.18-3.02	0.0246216	1
PE.14.0_18.3	Phospholipids	Baseline	1.58614	1.05-2.39	0.0272448	1	2.48756	1.27-4.86	0.00772393	1	1.32958	0.79-2.39	0.286733	1	2.14754	1.02-4.86	0.0434118	1
TG.58.6_FA20.2	Neutral_lipids	Baseline	0.612953	0.39-0.97	0.0348697	1	0.524313	0.29-0.94	0.0290454	1	0.668825	0.4-0.97	0.133252	1	0.479467	0.24-0.94	0.0414578	1
Cer.18.0.O2_20.5	Sphingolipids	Baseline	1.57675	1-2.49	0.0505063	1	2.66806	1.55-4.59	0.000398975	0.59966	1.66122	0.99-2.49	0.0569389	1	2.66473	1.37-4.59	0.00374446	1
PE.14.0_18.0	Phospholipids	Baseline	1.42907	0.99-2.07	0.0590653	1	1.77736	1.17-2.71	0.00736843	1	1.1249	0.53-2.07	0.7615	1	2.29136	1.02-2.71	0.0434822	1
TG.60.6_FA18.1	Neutral_lipids	Baseline	1.49485	0.97-2.3	0.0663574	1	2.08667	1.2-3.62	0.00878021	1	1.83783	1.07-2.3	0.0278494	1	2.93384	1.27-3.62	0.0119368	1
PE.P.16.0_18.3	Phospholipids	Baseline	1.43507	0.98-2.11	0.0665699	1	1.69249	1.08-2.65	0.0214275	1	1.12552	0.59-2.11	0.723134	1	2.06735	1.03-2.65	0.0402457	1
PE.18.0_20.5	Phospholipids	Baseline	1.37302	0.98-1.93	0.0691328	1	1.62203	1.12-2.35	0.010203	1	1.187	0.39-1.93	0.762423	1	4.05553	1.28-2.35	0.017251	1
PE.22.6_22.6	Phospholipids	Baseline	1.41921	0.96-2.1	0.0784978	1	1.66542	1.11-2.51	0.0145543	1	1.07097	0.43-2.1	0.882162	1	3.46613	1.36-2.51	0.00922929	1
PE.22.0_22.6	Phospholipids	Baseline	1.40058	0.94-2.08	0.0938991	1	1.54687	1.01-2.37	0.04413	1	0.905729	0.33-2.08	0.846773	1	2.69116	1.06-2.37	0.0376097	1
PE.14.0_20.0	Phospholipids	Baseline	1.37864	0.94-2.02	0.0977592	1	1.82062	1.21-2.74	0.00416372	1	1.20007	0.56-2.02	0.641199	1	2.73015	1.13-2.74	0.0257049	1
PE.18.1_18.3	Phospholipids	Baseline	1.34322	0.94-1.92	0.107845	1	1.86185	1.24-2.79	0.00268072	1	1.22376	0.79-1.92	0.360679	1	2.0203	1.14-2.79	0.0166542	1
DG.20.4_20.4	Neutral_lipids	Baseline	0.600571	0.32-1.12	0.109571	1	0.355163	0.14-0.9	0.0284986	1	0.355083	0.15-1.12	0.0200278	1	0.298192	0.09-0.9	0.048752	1
PE.20.0_22.6	Phospholipids	Baseline	1.39334	0.92-2.11	0.115894	1	1.72946	1.11-2.7	0.0159216	1	1.12469	0.61-2.11	0.705579	1	2.52932	1.22-2.7	0.0123551	1
PE.18.1_22.6	Phospholipids	Baseline	1.38124	0.92-2.07	0.116502	1	1.71701	1.11-2.65	0.0146018	1	0.937377	0.41-2.07	0.878317	1	2.13899	1.03-2.65	0.040922	1
PE.O.18.0_22.6	Phospholipids	Baseline	1.38431	0.91-2.11	0.129112	1	1.78214	1.13-2.81	0.0126153	1	1.06026	0.53-2.11	0.870199	1	2.43105	1.19-2.81	0.014887	1
PE.P.18.0_20.5	Phospholipids	Baseline	1.33264	0.91-1.96	0.143817	1	1.59242	1.07-2.38	0.0232684	1	0.957771	0.32-1.96	0.937945	1	3.08892	1.12-2.38	0.0294166	1
PE.16.1_22.6	Phospholipids	Baseline	1.36867	0.9-2.09	0.146955	1	1.5609	1.02-2.39	0.0408085	1	1.01439	0.43-2.09	0.97425	1	3.24877	1.34-2.39	0.00929974	1
PE.P.16.0_22.6	Phospholipids	Baseline	1.36813	0.89-2.11	0.154645	1	1.88079	1.17-3.03	0.00959992	1	1.26464	0.73-2.11	0.397676	1	2.36385	1.16-3.03	0.0175179	1
PE.14.1_22.1	Phospholipids	Baseline	1.39741	0.88-2.22	0.158482	1	2.36123	1.39-4.01	0.00149936	1	1.17714	0.6-2.22	0.631997	1	2.89459	1.35-4.01	0.00625656	1
PE.20.2_22.0	Phospholipids	Baseline	1.3786	0.87-2.19	0.173927	1	1.73624	1.06-2.84	0.0282772	1	0.926159	0.43-2.19	0.842467	1	1.98524	1.03-2.84	0.040454	1
DG.16.1_20.2	Neutral_lipids	Baseline	1.41394	0.85-2.36	0.184436	1	1.74106	1.05-2.88	0.0310005	1	1.58605	0.86-2.36	0.142803	1	2.0118	1.04-2.88	0.0382844	1
PE.22.2_22.6	Phospholipids	Baseline	1.32694	0.87-2.02	0.189519	1	1.75045	1.14-2.69	0.0108586	1	0.846091	0.34-2.02	0.719481	1	2.32699	1.09-2.69	0.0292954	1
PE.18.0_22.0	Phospholipids	Baseline	1.34051	0.86-2.08	0.190704	1	2.03552	1.26-3.29	0.00362058	1	1.00691	0.49-2.08	0.985155	1	2.67498	1.27-3.29	0.00967923	1
TG.60.12_FA16.1	Neutral_lipids	Baseline	1.27807	0.88-1.86	0.201134	1	1.4996	1.03-2.19	0.0364686	1	1.45635	0.95-1.86	0.0857556	1	1.68223	1.01-2.19	0.0445006	1
PE.14.0_22.6	Phospholipids	Baseline	1.31128	0.86-2	0.208375	1	1.9687	1.27-3.06	0.00268344	1	1.03619	0.51-2	0.92166	1	2.46911	1.22-3.06	0.0118857	1
PE.18.0_20.0	Phospholipids	Baseline	1.30396	0.86-1.99	0.217171	1	2.04143	1.28-3.26	0.00277227	1	1.1677	0.6-1.99	0.645672	1	2.75096	1.3-3.26	0.00837719	1
PE.18.0_22.1	Phospholipids	Baseline	1.29777	0.83-2.02	0.247039	1	1.99987	1.26-3.17	0.00309855	1	0.920085	0.42-2.02	0.835271	1	2.28779	1.13-3.17	0.0215371	1
PE.22.4_22.6	Phospholipids	Baseline	1.2787	0.82-1.99	0.273463	1	1.6028	1.02-2.52	0.0406819	1	0.786402	0.3-1.99	0.622749	1	2.30402	1-2.52	0.0486664	1
LPE.18.2	Phospholipids	Baseline	1.24796	0.82-1.89	0.29781	1	1.67078	1.08-2.58	0.0201618	1	1.26756	0.84-1.89	0.254804	1	1.98231	1.07-2.58	0.0308505	1
PE.P.18.0_22.6	Phospholipids	Baseline	1.2585	0.8-1.97	0.314588	1	1.86733	1.16-3.01	0.0100996	1	0.904694	0.38-1.97	0.821996	1	2.75069	1.26-3.01	0.0108983	1
PE.P.16.0_16.1	Phospholipids	Baseline	1.24143	0.78-1.97	0.357467	1	1.99701	1.27-3.15	0.00284988	1	0.81774	0.32-1.97	0.670211	1	2.32064	1.24-3.15	0.00842437	1
PE.P.20.0_22.6	Phospholipids	Baseline	1.23129	0.78-1.94	0.371024	1	1.85513	1.15-3.01	0.012046	1	0.80702	0.33-1.94	0.641069	1	2.52236	1.14-3.01	0.0217463	1
PE.14.1_20.4	Phospholipids	Baseline	1.21718	0.78-1.9	0.389806	1	1.64634	1.04-2.62	0.0351912	1	0.85349	0.38-1.9	0.70104	1	2.01584	1.04-2.62	0.0384244	1
PE.18.3_22.6	Phospholipids	Baseline	1.25539	0.74-2.13	0.39846	1	2.38237	1.33-4.26	0.00345517	1	1.27244	0.66-2.13	0.474377	1	3.48063	1.46-4.26	0.00488483	1
PE.O.20.0_20.4	Phospholipids	Baseline	1.20793	0.77-1.89	0.407431	1	1.66016	1.02-2.71	0.0429452	1	0.978774	0.47-1.89	0.953767	1	2.09661	1.06-2.71	0.0345523	1
PE.18.3_20.4	Phospholipids	Baseline	1.20339	0.77-1.88	0.416117	1	1.87533	1.21-2.91	0.00505362	1	0.824082	0.3-1.88	0.711201	1	2.60303	1.09-2.91	0.0305313	1
PE.14.1_20.1	Phospholipids	Baseline	1.21647	0.74-2.01	0.444464	1	2.11081	1.3-3.42	0.00247092	1	0.927493	0.46-2.01	0.831789	1	2.03141	1.11-3.42	0.0217545	1
PE.P.18.0_22.1	Phospholipids	Baseline	1.16433	0.73-1.85	0.517668	1	1.81132	1.19-2.75	0.00516453	1	0.747969	0.26-1.85	0.595645	1	2.65783	1.02-2.75	0.0449366	1
PE.20.4_22.2	Phospholipids	Baseline	1.16388	0.73-1.86	0.527435	1	1.79469	1.09-2.95	0.0212383	1	0.773177	0.3-1.86	0.594005	1	2.38877	1.05-2.95	0.0382884	1
PE.P.20.0_20.1	Phospholipids	Baseline	1.15711	0.73-1.84	0.53924	1	1.8691	1.16-3.01	0.00999819	1	0.907612	0.44-1.84	0.795311	1	1.95407	1.03-3.01	0.0410193	1
PE.18.0_20.4	Phospholipids	Baseline	1.15641	0.72-1.86	0.55102	1	1.7414	1.06-2.85	0.0274708	1	0.744918	0.28-1.86	0.554608	1	2.3659	1.05-2.85	0.0375286	1
PE.14.0_20.4	Phospholipids	Baseline	1.14691	0.71-1.84	0.571035	1	2.01309	1.22-3.33	0.00637389	1	1.03777	0.53-1.84	0.914927	1	2.3528	1.17-3.33	0.016911	1
PE.O.18.0_22.4	Phospholipids	Baseline	1.14106	0.7-1.85	0.592194	1	1.93404	1.17-3.18	0.00951375	1	0.808693	0.35-1.85	0.622426	1	2.23259	1.14-3.18	0.0191683	1
PE.P.18.0_20.4	Phospholipids	Baseline	1.09614	0.68-1.77	0.70628	1	1.76704	1.09-2.87	0.021863	1	0.765592	0.3-1.77	0.577263	1	2.17821	1.04-2.87	0.0395551	1
PE.P.16.0_20.4	Phospholipids	Baseline	1.05793	0.65-1.73	0.822637	1	1.72994	1.01-2.97	0.0465656	1	1.06775	0.59-1.73	0.829163	1	2.07447	1.02-2.97	0.0436888	1
PE.18.1_20.5	Phospholipids	Baseline	1.056	0.64-1.75	0.833082	1	1.69686	1.01-2.86	0.0470287	1	0.72992	0.31-1.75	0.468056	1	2.03182	1.01-2.86	0.0458346	1
PE.O.18.0_22.2	Phospholipids	Baseline	1.00294	0.59-1.7	0.991283	1	1.6862	1.05-2.71	0.0313264	1	0.775224	0.36-1.7	0.520565	1	1.8249	1.02-2.71	0.0421294	1
SM.18.1.O2_20.2	Sphingolipids	After_Enza	0.429407	0.25-0.73	0.00198256	1	0.452391	0.24-0.84	0.0126436	1	0.339773	0.16-0.71	0.00406516	1	0.357591	0.16-0.82	0.0149489	1
PG.16.1_22.6	Phospholipids	After_Enza	3.01829	1.46-6.22	0.00275074	1	2.47728	1.08-5.69	0.0326822	1	2.94282	1.4-6.17	0.00430681	1	3.13896	1.13-8.68	0.0275652	1
SM.18.1.O2_18.0	Sphingolipids	After_Enza	0.473319	0.28-0.8	0.00561876	1	0.359732	0.18-0.72	0.00354972	1	0.408056	0.22-0.76	0.00495603	1	0.344448	0.16-0.74	0.00649853	1
TG.60.8_FA18.1	Neutral_lipids	After_Enza	1.64686	1.12-2.42	0.0106735	1	2.31166	1.34-3.99	0.00257407	1	1.46548	0.97-2.21	0.0696104	1	2.16729	1.21-3.88	0.0093234	1
TG.58.8_FA16.0	Neutral_lipids	After_Enza	1.85754	1.14-3.03	0.0128506	1	2.44536	1.29-4.64	0.00614891	1	1.81852	1.1-3.02	0.020689	1	2.70524	1.2-6.12	0.0169369	1
DG.20.1_22.2	Neutral_lipids	After_Enza	2.53769	1.21-5.31	0.013467	1	2.37507	1.11-5.07	0.0255152	1	3.04522	1.32-7.05	0.0092918	1	2.4325	1.13-5.25	0.0236248	1
SM.18.1.O2_22.2	Sphingolipids	After_Enza	0.537137	0.33-0.88	0.0146955	1	0.536771	0.3-0.97	0.0381812	1	0.440025	0.22-0.87	0.0176913	1	0.414412	0.19-0.91	0.0284221	1
TG.54.4_FA18.3	Neutral_lipids	After_Enza	1.63346	1.09-2.44	0.0170441	1	2.30194	1.22-4.35	0.0101957	1	1.53513	1.01-2.33	0.0443167	1	2.08919	1.12-3.88	0.019762	1
PG.20.5_22.4	Phospholipids	After_Enza	1.60274	1.06-2.42	0.0243836	1	1.67906	1.01-2.8	0.0476219	1	2.08369	1.25-3.48	0.00494268	1	1.95693	1.07-3.58	0.0295034	1
TG.62.10_FA20.4	Neutral_lipids	After_Enza	1.4227	1.03-1.96	0.0321567	1	1.54623	1.11-2.16	0.0106492	1	2.7121	1.14-6.42	0.0233564	1	3.99749	1.36-11.76	0.0118359	1
SM.18.1.O2_18.1	Sphingolipids	After_Enza	0.555219	0.31-1	0.0489538	1	0.385305	0.18-0.84	0.0166693	1	0.393258	0.16-0.96	0.0403404	1	0.228485	0.07-0.71	0.0109852	1
DG.14.0_22.0	Neutral_lipids	After_Enza	0.490959	0.23-1.04	0.061638	1	0.208385	0.05-0.85	0.0290972	1	0.286601	0.11-0.75	0.0103811	1	0.15093	0.03-0.79	0.0255609	1
TG.54.5_FA18.2	Neutral_lipids	After_Enza	1.49714	0.98-2.29	0.062418	1	1.87279	1.09-3.22	0.0233694	1	1.47947	0.91-2.4	0.113045	1	2.31355	1.18-4.55	0.0149807	1
SM.18.1.O2_16.0	Sphingolipids	After_Enza	0.635415	0.39-1.04	0.071208	1	0.533599	0.29-0.97	0.039556	1	0.486515	0.26-0.92	0.0269542	1	0.435725	0.21-0.92	0.0298331	1
PI.18.2_18.3	Phospholipids	After_Enza	1.53693	0.94-2.51	0.0858008	1	2.17157	1.22-3.86	0.00822671	1	2.44722	1.08-5.57	0.0328636	1	2.93844	1.16-7.44	0.0230132	1
TG.54.7_FA18.3	Neutral_lipids	After_Enza	1.4125	0.95-2.1	0.087947	1	1.69264	1.07-2.68	0.0243114	1	1.95572	1.04-3.69	0.0387286	1	2.23998	1.02-4.9	0.0433665	1
PE.O.16.0_18.0	Phospholipids	After_Enza	1.47719	0.91-2.39	0.110785	1	2.06692	1.16-3.68	0.0134802	1	1.40276	0.85-2.33	0.189716	1	1.8527	1.01-3.41	0.0480417	1
TG.54.6_FA18.2	Neutral_lipids	After_Enza	1.36455	0.88-2.11	0.164195	1	1.78991	1.06-3.03	0.0299787	1	1.49701	0.94-2.38	0.0894205	1	2.22125	1.18-4.19	0.0136854	1
PG.14.0_18.0	Phospholipids	After_Enza	0.675531	0.39-1.18	0.171039	1	0.36711	0.16-0.83	0.0167526	1	0.531242	0.25-1.12	0.0960984	1	0.259312	0.1-0.66	0.00443011	1
TG.60.10_FA18.3	Neutral_lipids	After_Enza	1.37439	0.87-2.18	0.176401	1	1.70535	1.05-2.78	0.0324674	1	1.34307	0.76-2.37	0.309424	1	2.16895	1.1-4.28	0.0258	1
TG.58.5_FA22.4	Neutral_lipids	After_Enza	1.43348	0.84-2.44	0.184438	1	1.93175	1.02-3.66	0.0438661	1	1.45399	0.83-2.53	0.186879	1	2.21823	1.06-4.64	0.0341996	1
PG.22.2_22.4	Phospholipids	After_Enza	1.25076	0.8-1.96	0.329354	1	1.66103	1.05-2.63	0.030791	1	1.42645	0.81-2.5	0.214495	1	3.0602	1.08-8.71	0.0360405	1
PG.14.1_22.0	Phospholipids	After_Enza	1.17407	0.73-1.89	0.507986	1	1.91798	1.01-3.64	0.0464593	1	1.16667	0.69-1.97	0.565221	1	2.7898	1.17-6.65	0.0206982	1
PC.P.16.0_22.1	Phospholipids	After_Enza	1.17756	0.68-2.05	0.562418	1	2.38454	1.09-5.21	0.0291864	1	1.15643	0.65-2.05	0.618173	1	2.78215	1.17-6.62	0.0206189	1
PG.14.0_20.5	Phospholipids	After_Enza	1.18967	0.62-2.27	0.599438	1	2.23109	1.02-4.88	0.0447384	1	2.23814	0.91-5.5	0.0792246	1	5.42001	1.48-19.8	0.0105527	1
TG.56.11_FA16.1	Neutral_lipids	After_Enza	1.18374	0.61-2.28	0.614691	1	2.52405	1.09-5.85	0.0308316	1	3.58507	0.96-13.46	0.0584849	1	7.27264e+58	1.33431972106839e+47-3.96391621737148e+70	8.3784e-23	1.05987e-19
