# Supplementary material for: Lipidomic profiling in metastatic prostate cancer captures tumor metabolic rewiring and its modulation by androgen receptor–targeting therapy
Source: Prostate Cancer Prostatic Dis. Author manuscript; Available in PMC 2026 May 5. (PMC13139911; doi:10.1038/s41391-026-01100-z)
Supplement: Supplementary Table 1 [file NIHMS2165969-supplement-Supplementary_Table_1.xlsx]

## Sheet: Sheet1
Patient_ID	Category	Age	BMI	ECOG	Smoke	Hypertension	Hypercholesterolemia	Heart_disease	Diabetes	Gleason	PSA_baseline	PSA_response	Disease_volume	SUV	PD	PFS	OS_status	OS
M01	mCRPC	84		1							197	32.19	high	344.6	1	495	1	816
M02	mCRPC	56	20.81	0	0	0	0	0	0	8	4.85	4.11	low	22.4	1	147	1	702
M03	mCRPC	81	22.09	0	1	0	0	0	0		5.27	2.4	high	40.5	0	1031	0	1031
M04	mCRPC	65	24.59	0	0	0	0	0	0		14.22		high	446.4	1	76	1	3796
M05	mCRPC	85	22.69	0	0	1	1	0	0	8	1.14	5.07	low	16.7	1	1967	0	2200
M06	mCRPC	64		0						9	1.18	39.33	low	16.4	0	1411	0	1411
M07	mCRPC	70	21.95	1	0	1	0	1	0	10	1.64	3.17	low	37.4	0	664	0	664
M08	mCRPC	87	26.03	0	1	1	0	0	0	10	33.43	19.66	high	202.7	1	1092	1	1219
M09	mCRPC	87	22.49	1	0	1	0	0	0	7	1.85	5.66	low	17.6	0	809	0	809
M10	mCRPC	82	24.69	1	0	1	1	0	0	9	1.1	9.09	low	15.8	1	742	1	1164
M11	mCRPC	81	24.86	0	0	1	0	0	0	7	6.9	530.77	low	43.2	0	862	0	862
M12	mCRPC	75	37.18	0	0	1	0	0	0	7	9.61	5.9	low	35	0	2227	0	2227
M13	mCRPC	72	28.12	1	0	1	0	0	0		5.25		high	44.4	1	78	1	131
M14	mCRPC	77	26.45	0	0	1	0	0	0	7	19.3	2.88	high	195	1	514	0	1142
M15	mCRPC	63	24.49	0	1	1	0	0	0	9	1.26	18	low	15.3	0	2322	0	2322
M16	mCRPC	64	27.12	0	0	0	0	0	0		0.97	4.97	low	92.95	0	1210	0	1210
M17	mCRPC	77	27.55	0	0	1	0	0	0	7	7.73	1.36	low	44.6	1	495	0	1832
M19	mCRPC	63	28.08	0	0	0	0	0	0	8	1.49	3.77	low	22.8	0	705	0	705
M20	mCRPC	79	23.44	0	0	0	0	0	0	8	0.18	1.65	low	20	0	2189	0	2189
M22	mCRPC	82	27.78	0	1	1	1	0	0		1.06	6.75	low	21.8	0	620	0	620
M25	mCRPC	75	31.24	0	1	1	0	0	0	7	2.18	2.77	low	72.4	1	203	1	272
M26	mCRPC	85	25.83	0	0	1	1	0	0	8	0.09	1.91	high	8.2	1	859	1	1083
M27	mCRPC	83	26.3	0	0	1	1	1	0	7	46.32	1.82	low	18.5	1	456	1	1516
M28	mCRPC	73	23.46	0	0	1	0	0	0	9	0.91		low		0	1077	0	1077
M29	mCRPC	72	25.95	0	0	1	1	0	0	9	0.74	123.33	low		0	922	0	922
M30	mCRPC	71	28.06	0	0	1	1	0	0	10	0.97	29.39	low		0	2039	0	2039
M31	mCRPC	80	26.26	1	1	1	0	0	0	7	2.21	3.13	low	248.4	1	392	0	997
M32	mCRPC	66	20.94	0	1	0	0	0	0	9	12.1		low	26.7	0	1180	0	1180
M33	mCRPC	77	29.32	0	0	1	0	0	0	9	5.97	2.31	high	56.9	1	536	1	1495
M34	mCRPC	77		0	0	0	0	0	1	7	6.19	25.79	low	1.6	0	1303	0	1303
M35	mCRPC	69	26.64	0	0	1	1	0	0	7	1.46		low	50.8	0	999	0	999
M36	mCRPC	69	24.91	0	0	0	0	0	0	9	1.09	181.67	low	8.9	0	926	0	926
M37	mCRPC	68	25.26	0	1	1	0	0	0	8	4.24	2.88	low	61.7	1	336	1	683
M38	mCRPC	74	23.18	0	0	1	0	0	0	6	3.07	82.97	low	17.3	0	1125	0	1125
M39	mCRPC	84	37.02	1	0	1	1	0	0	8	0.6	11.54	low	8.4	0	1680	0	1680
M40	mCRPC	66	30.12	0	0	0	0	0	0	9	1.44	7.87	high	34.9	1	1234	1	1363
M41	mCRPC	64	26.57	0	0	1	1	0	0	8	3.92	27.22	low	35.8	1	205	1	851
M42	mCRPC	63	34.48	0	0	1	1	0	1	6	23.7	18.81	low	170.78	1	115	0	522
M43	mCRPC	70	27.77	0	0	0	0	1	0	10	0.41	1.22	high	2085.8	0	1195	0	1195
M44	mCRPC	82	26.64	0	0	0	0	0	0		4.72	1.37	low	58.8	0	792	0	792
M45	mCRPC	81	28.55	0	0	0	0	0	0	7	1.6	1.22	low	13.6	1	307	1	628
M46	mCRPC	85		0	0					8	4.2	5.88	low	15.4	0	321	1	321
M47	mCRPC	74	24.68	1	0	1	0	0	0	9	1.05	5.59	low	12.8	1	1655	0	1936
M48	mCRPC	80	34.05	0	0	1	1	0	1	7	3.9	4.24	low	22.5	0	1241	0	1241
M49	mCRPC	78	29.38	0	0	1	0	0	1	6	0.45		low	28.2	0	2009	0	2009
M50	mCRPC	60	26.53	0	1	1	0	0	0	7	0.98	2.14	low	6	0	2175	0	2175
M51	mCRPC	79	23.24	0	0	0	1	0	1	9	4.37		low	247.7	1	719	1	989
M52	mCRPC	81	28.41	1	1	1	1	0	0	7	7.63		low	20.4	1	284	1	422
M53	mCRPC	84	27.68	0	0	0	0	0	0	7	2.03	4.98	low	31.8	1	1324	1	1802
M54	mCRPC	80	28.07	0	1	0	0	0	0	8	0.38	4.75	low	20.2	1	183	1	768
C00151	Cancer_free_control	52	28.89			0		0	0		5.1
C00311	Cancer_free_control	63	27.37			1		0	0		4.66
C00361	Cancer_free_control	61	28.89			0		0	0		3
C00640	Cancer_free_control	66	23.01			0		0	0		5.7
C00722	Cancer_free_control	63	25.1			0		0	0		3
C00115	Cancer_free_control	53	28.89			1		0	0		5.43
C00365	Cancer_free_control	50	26.06			0		0	0		1.8
C00551	Cancer_free_control	50	24.41			0		0	0		4.15
C00568	Cancer_free_control	64	24.94			0		0	0		7.6
C00664	Cancer_free_control	59	24.07			0		0	0		6.16
C00092	Cancer_free_control	54	21.97			0		0	0		0.9
C00352	Cancer_free_control	59	25.82			1		0	0		5.62
C00191	Cancer_free_control	76	22.81			1		0	0		3.8
C00274	Cancer_free_control	77	24.62			0		0	0		4.4
