# Supplementary material for: Lipidomic profiling in metastatic prostate cancer captures tumor metabolic rewiring and its modulation by androgen receptor–targeting therapy
Source: Prostate Cancer Prostatic Dis. Author manuscript; Available in PMC 2026 May 5. (PMC13139911; doi:10.1038/s41391-026-01100-z)
Supplement: Supplementary Table 2 [file NIHMS2165969-supplement-Supplementary_Table_2.xlsx]

## Sheet: Sample_legend
Patient_ID	Sample_ID	Collection_time_point	days_from_baseline
M01	0251_D6	Baseline
M02	0129_D5	Baseline
M03	0564_A	Baseline
M04	0134_D1	Baseline
M05	0178_A	Baseline
M06	0435_B	Baseline
M07	05180_A	Baseline
M08	0165_D2	Baseline
M09	0568_A	Baseline
M10	0331_A	Baseline
M11	05110_A	Baseline
M12	0182_A	Baseline
M13	05160_A	Baseline
M14	0544_A	Baseline
M15	0153_A	Baseline
M16	0503_A	Baseline
M17	0319_A	Baseline
M19	05136_A	Baseline
M20	0216_A	Baseline
M22	0565_B	Baseline
M25	0233_A	Baseline
M26	0168_B	Baseline
M27	0208_A	Baseline
M28	05101_A	Baseline
M29	05111_B	Baseline
M30	0260_A	Baseline
M31	0586_A	Baseline
M32	121_A	Baseline
M33	0197_A	Baseline
M34	0137_A	Baseline
M35	0589_A	Baseline
M36	0581_A	Baseline
M37	0162_A	Baseline
M38	0539_A	Baseline
M39	0339_A	Baseline
M40	0264_A	Baseline
M41	0324_D5	Baseline
M42	05142_A	Baseline
M43	0258_B	Baseline
M44	0349_D1	Baseline
M45	0249_A	Baseline
M46	0217_A	Baseline
M47	0294_A	Baseline
M48	0502_A	Baseline
M49	0265_A	Baseline
M50	0143_B	Baseline
M51	0266_A	Baseline
M52	05168_A	Baseline
M53	0256_A	Baseline
M54	0237_A	Baseline
M02	0129_D7	After_enza	140
M34	0137_B	After_enza	42
M50	0143_D1	After_enza	28
M15	0153_B	After_enza	18
M37	0162_B	After_enza	196
M37	0162_D2	At_progression	336
M08	0165_D3	After_enza	78
M26	0168_D1	After_enza	95
M05	0178_B	After_enza	30
M05	0178_D23	At_progression	1934
M12	0182_B	After_enza	17
M33	0197_B	After_enza	140
M27	0208_B	After_enza	31
M20	0216_B	After_enza	28
M46	0217_B	After_enza	22
M25	0233_B	After_enza	28
M54	0237_B	After_enza	31
M54	0237_D1	At_progression	129
M45	0249_D1	After_enza	87
M01	0251_D8	After_enza	62
M53	0256_B	After_enza	35
M43	0258_D1	After_enza	56
M30	0260_B	After_enza	87
M40	0264_B	After_enza	34
M47	0294_B	After_enza	30
M17	0319_B	After_enza	28
M41	0324_D7	After_enza	84
M41	0324_D8	At_progression	167
M10	0331_B	After_enza	84
M10	0331_D3	At_progression	644
M39	0339_D1	After_enza	86
M44	0349_D2	After_enza	24
M06	0435_D1	After_enza	170
M48	0502_B	After_enza	28
M16	0503_B	After_enza	28
M11	05110_D1	After_enza	103
M29	05111_D1	After_enza	64
M19	05136_B	After_enza	35
M42	05142_B	After_enza	29
M42	05142_D1	At_progression	57
M07	05180_B	After_enza	57
M38	0539_B	After_enza	106
M14	0544_D1	After_enza	72
M14	0544_D4	At_progression	495
M03	0564_D1	After_enza	140
M22	0565_D1	After_enza	28
M09	0568_B	After_enza	34
M36	0581_B	After_enza	140
M31	0586_B	After_enza	94
C00151		Cancer_free_control
C00311		Cancer_free_control
C00361		Cancer_free_control
C00640		Cancer_free_control
C00722		Cancer_free_control
C00115		Cancer_free_control
C00365		Cancer_free_control
C00551		Cancer_free_control
C00568		Cancer_free_control
C00664		Cancer_free_control
C00092		Cancer_free_control
C00352		Cancer_free_control
C00191		Cancer_free_control
C00274		Cancer_free_control

## Sheet: Raw_data_species
Sample_ID	SM.18.1.O2_14.0	SM.18.1.O2_14.1	SM.18.1.O2_16.0	SM.18.1.O2_16.1	SM.18.1.O2_16.2	SM.18.1.O2_18.0	SM.18.1.O2_18.1	SM.18.1.O2_18.2	SM.18.1.O2_18.3	SM.18.1.O2_20.0	SM.18.1.O2_20.1	SM.18.1.O2_20.2	SM.18.1.O2_20.3	SM.18.1.O2_20.4	SM.18.1.O2_20.5	SM.18.1.O2_22.0	SM.18.1.O2_22.1	SM.18.1.O2_22.2	SM.18.1.O2_22.3	SM.18.1.O2_22.4	SM.18.1.O2_22.5	SM.18.1.O2_22.6	SM.18.1.O2_24.0	SM.18.1.O2_24.1	SM.18.1.O2_26.0	SM.18.1.O2_26.1	CE.14.0	CE.14.1	CE.16.0	CE.16.1	CE.16.2	CE.18.0	CE.18.1	CE.18.2	CE.18.3	CE.20.0	CE.20.1	CE.20.2	CE.20.3	CE.20.4	CE.20.5	CE.22.0	CE.22.1	CE.22.2	CE.22.3	CE.22.4	CE.22.5	CE.22.6	Cer.18.1.O2_14.0
0251_D6			56.4259	7.74184	0.0520478	20.2604	14.1048	0.802226		22.4318	13.8157	0.507126				41.8024	48.7858	2.62519	0.46024			0.444788	22.5906	120.095	0.0518964	0.696904		2.44771	74.3298	48.7188	2.92516	7.61029	197.571	545.542	34.7071				4.73331	68.788	22.89	0.770315	1.04302	2.20751	4.33765	2.0654		17.7161	0.0348497
0129_D5			10.8458	1.55832	0.0052006	9.6855	4.88335	0.439977		14.023	6.58165	0.284019				30.5816	25.084	1.54076	0.172682			0.468063	20.1069	74.5311	0.0416238	0.536642	4.85846		120.32	42.3704	2.28292	2.63813	120.208	771.264	56.3513				40.3244	224.883	21.4667	1.54319	2.02725	11.952	6.27774	3.68214	2.61791	16.3429	0.0284762
0564_A			36.6092	4.30575	0.0563068	18.9904	9.77742	0.676051		18.6698	8.93029	0.655724				27.1696	34.5652	3.83999	0.449851			0.462809	15.9867	87.9833	0.022133	0.643143	1.66136	2.14421	70.714	26.1347	2.38518	10.974	194.346	472.437	11.1932	5.69962	3.17993	5.09225	15.8958	153.664	20.3261			4.37018	3.86869	4.95006		10.4092
0134_D1			59.4203	5.87229	0.059059	22.9184	14.2062	1.17654		21.2931	11.3398	0.797288				41.812	52.7402	4.49306	0.630807			0.916608	28.1562	147.331	0.0815315	1.16526	5.59983	1.46638	123.596	34.8786	6.8697	10.6738	293.184	764.069	17.5978		2.7767	3.78938	12.8209	94.7345	17.0857	3.26444	1.25799	34.9514	16.7559	1.90386	1.29018	25.6107
0178_A			12.1793	1.40433	0.0162163	7.95941	4.0142	0.349299		9.57699	4.55487	0.295636				12.5909	14.9708	1.37966	0.0916251			0.307021	5.79881	44.7475	0.0231162	0.409098			43.7477	28.8998	0.889517	2.27672	129.306	160.88	4.55062		5.13484		9.44686	135.208	27.0037	0.781688		5.06645	1.1322	0.824593		20.1315
0435_B			32.5603	4.55006	0.0589904	23.9708	13.5676	1.40304		28.936	15.1774	1.01171			0.0138882	39.8513	46.0621	3.99281	0.730527			1.11905	26.9737	112.003	0.067231	0.857206	1.3942	1.84556	77.8349	35.5255	2.13928	3.99069	196.647	553.193	15.6741		7.13117	4.2558	7.95525	125.767	3.65501	0.443436	2.31743	15.7276	5.55536	1.67814		17.408
05180_A			63.5965	7.39198	0.0538962	30.2707	17.8493	1.13335		29.5742	17.3801	0.955591			0.00342904	51.9718	56.5502	5.3438	0.851004			0.942661	22.9096	151.853	0.0512602	1.01393	6.65832	3.62051	102.445	34.4737	1.35629	8.50864	184.738	519.503	27.2495		0.652729	2.60895	27.9801	193.605	31.9242	0.753899		14.8812	5.55289	0.857462	5.52384	15.7588	0.0469943
0165_D2			14.236	1.57974	0.0236201	13.2823	6.36986	0.579548		19.3262	7.0149	0.379936			0.000615858	40.6936	34.925	2.40722	0.227987			0.997669	28.4556	88.2512	0.068646	0.71182	4.53218	2.4489	158.136	52.0573	5.33214	30.9201	623.139	1721.66	95.5497	25.1579	46.5456		74.7044	302.13	89.6582	2.05551	3.45579	38.2511	24.0589	4.97264	7.85705	94.1148	0.0366508
0568_A			79.7375	7.39354	0.0795814	27.4993	14.7977	1.49225		25.4924	13.8749	1.15351				37.4652	45.9303	4.9919	0.841487			0.682156	22.7705	144.553	0.0762681	0.976253	2.5325	1.19997	72.0333	30.8083	0.996811	5.80621	137.718	797.713	12.5545		2.91321		14.4134	107.915	7.30708	0.861848	1.49513	4.47337	1.51074	0.522898		12.1964	0.0332666
0331_A			22.973	2.90925	0.0177123	12.7696	7.50786	0.650837		16.6398	8.91121	0.599784				23.4425	25.9065	2.77451	0.327788			0.546496	15.4016	70.4558	0.0271907	0.58201	2.89919	8.00417	34.8101	33.1724		4.35383	163.785	321.067	17.0215		1.01899		14.2439	164.554	29.2199			2.08968	5.51741	1.62052	2.36119	15.8426
05110_A			44.8027	7.43399	0.0623658	32.6137	19.0995	1.42974		33.3452	20.997	1.02749			0.0057539	41.8748	53.9794	4.87155	0.787451			0.872768	17.9085	117.345	0.0757403	0.890474	2.63313	2.68959	76.6182	26.5295		7.95048	173.381	706.713	23.3592	3.31409			21.6732	139.31	11.2428	4.15848		6.78685	2.11672	9.33062	3.46957	74.5948
0182_A			29.7875	3.90789	0.0162439	18.5751	10.4297	0.579606		19.7334	9.20898	0.488368				31.6476	31.168	2.12256	0.265212			0.639085	14.8446	76.971	0.0788756	0.500322	3.30129	1.78285	60.9397	28.5021	1.17618	5.02013	166.511	488.507	15.2235		0.904725		22.1359	85.1735			0.896676	0.31303	0.537249			4.51618
05160_A			49.4356	5.16396	0.0591666	47.3772	21.7578	1.63059		21.4876	16.0722	1.31667			0.0119512	23.9986	35.6642	5.94677	0.808669		0.0284115	0.522949	9.45184	128.556	0.0218547	0.917852	1.88519	2.61073	99.2664	31.2014	1.55691		180.187	459.023	13.3694		1.3548		5.8518	188.176	11.1937			5.1	5.99061	0.943465		32.7438	0.082202
0544_A			15.7904	2.41738	0.0213304	11.6783	7.42627	0.573265		12.4569	8.62543	0.508903				23.3846	31.1612	2.50469	0.306426			0.450149	11.9118	77.9257	0.0358722	0.532094	4.74918	3.26617	56.9164	31.3256			191.182	539.94	14.8874		5.15487		15.28	68.4493	17.9935		1.57768	6.64899	4.85684	0.29364		25.8152	0.0314976
0153_A			50.1147	7.41938	0.0435425	33.2319	16.7786	1.3215		26.5824	15.5571	1.05137				37.6573	45.5703	4.53061	0.681335			0.570158	19.8854	148.059	0.0809003	0.940127	3.2492	2.68584	115.559	50.2394	2.42607	7.08688	287.313	557.034	21.0259		1.4436		28.909	182.947	20.372	1.0862	4.97397	9.74537	4.96602	3.84382	5.33886	46.6262
0503_A			13.6847	1.51839	0.00481487	9.13992	4.5037	0.381633		13.0783	5.55124	0.281591				32.1956	26.1134	1.56282	0.156364			0.415652	22.8503	82.4753	0.0375667	0.542691	7.39023	7.08494	125.437	38.1475	8.10271	17.5605	324.074	922.772	39.3728		10.431		33.8102	286.933	13.6443		2.50986	15.1955	8.9903	6.97831	8.84038	22.6967	0.0130371
0319_A			22.9349	2.26739	0.0279779	13.1264	6.88292	0.696632		16.1296	7.12032	0.489292			0.00275594	34.5897	35.8385	2.90569	0.289036			0.735233	25.3166	118.876	0.0929968	1.16563	2.37347		41.6765	105.951	2.16438	13.004	823.001	1885.32	67.717		8.58914	3.45967	80.4804	549.908	58.164	2.86255	5.93564	22.0998	17.426	9.51023	9.09707	69.6858	0.0161575
05136_A			48.0766	5.72122	0.0758346	27.0252	15.2088	1.51483		33.9339	16.4824	0.982593				45.4591	48.2665	3.77071	0.882978			0.649676	23.1163	100.786	0.0638146	0.923366	6.25149		57.7527	17.762	1.7096		172.117	392.038	13.2832		16.4598	2.30931	2.90469	58.2337	7.02664		2.12123	1.87912	1.54454	1.48342	4.81351	22.9771
0216_A			46.5499	7.15759	0.0279571	36.9633	20.1024	1.35934		34.7549	20.3849	1.34386				52.0059	62.6404	6.68313	1.15272			0.842348	23.9033	209.895	0.0558019	1.34737	12.2736	3.17124	106.25	36.4437		12.103	217.192	389.93	18.6467		2.5214		32.836	104.163	3.83067			10.2749	2.76483			26.8779
0565_B			28.9271	4.19831	0.0258649	13.9807	8.88606	0.931654		20.6668	11.0922	0.809309				30.1061	39.6493	3.08677	0.520949			0.528489	15.5207	105.594	0.0533765	0.852474	1.79442	1.68373	48.0613	24.1202	1.21977	4.31827	131.388	374.039	10.3481		3.08053		14.5924	234.041	13.191	0.925133		3.49948	2.99902		2.13408	10.7898	0.0693866
0233_A			72.5684	11.5246	0.0692153	43.1445	23.682	1.74291		38.6807	19.8644	1.28296			0.00447472	62.0413	59.7652	5.1622	0.814511			1.02665	32.4925	151.769	0.121465	0.985054	4.71122	8.66786	87.1139	48.5685	3.10673	17.8806	294.942	649.746	25.9907			16.9269	25.3028	109.909	20.7874	0.800435	2.42401	5.11031	12.4418	0.69972		8.97982
0168_B			24.7407	2.19427	0.0315978	13.9562	8.54508	0.895459		17.5882	10.6305	0.783387			0.00386727	27.0284	34.1373	3.60077	0.539553			0.594304	13.19	89.7067	0.0338855	0.756078	4.33665	3.2492	40.4794	24.0854		4.39241	104.211	447.741	2.45613				6.90078	50.6724	1.3753	0.324022	0.709202	1.06246	2.68388	0.527228		6.31819	0.0213477
0208_A			39.7157	4.29088	0.0425076	26.0881	14.4727	1.14308		30.0737	15.143	0.828071			0.00302599	53.9531	48.0772	3.95718	0.674858			0.861783	29.3233	138.655	0.111889	1.24386		3.92251	99.8339	37.5993	3.23701	22.7411	301.846	1928.07	69.1805	4.15624	4.8036	3.55467	34.2438	149.216	65.4109		1.60998	10.5617	3.97739	3.82722	4.32957	49.6546
05101_A			16.3511	1.67019	0.0194472	14.1126	7.64485	0.585664		21.5435	8.2409	0.548449				41.4233	40.7907	2.84465	0.392335			0.762681	22.9031	108.875	0.0363477	0.936287	13.1639	4.45416	208.114	64.8106	1.7743	13.0455	340.751	1285.71	65.5868	3.38902	7.16115		34.2144	166.254	45.7025	0.267676	1.7955	8.29588	19.2709	6.66871	3.41485	32.448	0.0259035
05111_B			9.40055	2.01774	0.0131159	12.1381	6.20645	0.479034		15.7426	7.99702	0.528481			0.00359423	28.193	33.0155	3.45866	0.516527			0.728802	18.8402	96.8766	0.0582262	1.04237	11.8579	1.53217	200.333	56.6432		14.5333	234.883	1104.14	23.5989			6.60424	45.1556	196.93	29.9696		2.51706	6.8524	11.287	6.95108	4.38465	31.0059
0260_A			21.7584	2.43651	0.0260632	16.0363	8.07643	0.597051		19.0659	8.96361	0.570592				39.3753	37.2667	3.09211	0.449205			0.796375	30.5236	110.586	0.116921	1.02483	9.98024	3.58069	165.249	97.9332	2.36196	22.9981	246.295	2499.94	83.459	4.53561	8.37941	2.10591	59.9441	471.164	54.5514	2.1613		27.5419	29.067	10.0723	8.29596	65.0045	0.0221309
0586_A			22.4093	2.75131	0.022319	15.7387	9.61254	0.736585		20.6799	10.5044	0.577294				39.988	41.5484	2.90313	0.460394			0.690554	22.2106	103.948	0.0671761	0.960733		4.34108	111.363	34.6833	3.80155	13.7319	220.833	1538.51	54.1257		3.73515		17.4078	321.116	33.5849	1.1233	2.59085	3.65757	4.60394	7.58285	6.26975	24.2292	0.0383546
121_A			11.6016	2.33795	0.00720202	13.22	7.21217	0.399881		13.0205	6.97435	0.463005				21.8622	27.0583	2.47289	0.310152			0.284843	15.5675	106.793	0.0372404	0.990474	5.82187		128.008	111.103	4.29742	6.08006	469.724	1572.12	44.1877		15.1038		59.4113	326.597	41.8204	0.868138	3.14848	14.3225	6.46416	8.88609	8.4785	53.8554	0.015203
0197_A			15.4137	3.07332	0.023585	14.3828	8.5252	0.582508		20.1074	12.2789	0.46548				41.7897	44.5347	3.51785	0.287338			0.672482	23.4506	123.259	0.0383918	1.25987	15.8707		232.069	93.2813	4.13904	20.5802	517.078	1389.99	68.2602		1.37726	2.38005	76.3421	461.567	128.955	0.541143	5.56728	2.63847	26.7927	11.6954	8.69214	84.513
0137_A			20.7239	3.05271	0.0222668	16.5256	8.99022	0.594256		21.005	8.84309	0.511466				40.9774	37.0326	2.88429	0.397207			0.743773	24.6319	111.683	0.0324589	0.93667	11.7693		211.967	153.858	5.65251		498.287	2034.3	59.3223	3.40859	61.0513	2.90895	38.9213	605.841	78.7491	5.39676	8.925	8.07596	13.3455	12.8944		112.712	0.0563341
0589_A			19.0981	3.2325	0.0209583	16.9696	7.88061	0.493405		22.2595	9.15051	0.51717				38.6833	36.08	2.63929	0.282594			0.800813	25.2236	94.493	0.0567284	0.693746			148.676	93.3087	2.40809	15.1194	611.843	1421.35	83.6523		2.61591	7.41868	69.4417	340.813	30.0443	1.16326	5.082	17.5809	6.74584	4.75121	15.093	38.1766
0581_A			15.9565	2.80914	0.00785377	19.3761	11.785	0.740595		21.0183	14.609	0.655572				36.1336	44.7828	3.41935	0.50783			0.808191	22.1807	112.796	0.0317728	0.998645	19.2721		187.577	93.3724	2.21172	36.542	301.384	2182.22	35.2727	7.44438			60.8185	267.701	55.9297	1.59248		28.0007	15.4237	7.54147	7.59291	127.563	0.0701365
0162_A			16.7858	1.35068	0.0163296	7.65914	3.85134	0.393529		9.8826	4.68583	0.307432				15.9931	19.1206	1.69024	0.164468			0.273747	12.0228	61.9693	0.0233845	0.435354		2.85131	54.2936	39.254	0.674013	3.66664	126.566	151.275	10.5041	2.73858	2.02272		12.4057	178.898	11.7035			1.17389	0.509579	2.86714	2.22118	8.57927
0539_A			20.7569	2.70374	0.0296413	18.9742	9.80537	0.660188		21.6099	11.7746	0.633049			0.00440627	33.8894	40.1677	3.69059	0.327137			1.01091	21.5908	112.207	0.135948	1.10385	6.98896		214.946	53.3051	3.59395	9.12083	479.896	1214.64	41.7119		7.78386	23.9337	60.0065	292.944	223.078	0.792548	0.711766	4.14994	44.9659	15.7141	1.7968	105.205	0.0169192
0339_A			23.6466	2.76513	0.0179024	14.0213	7.74224	0.592071		16.0233	7.2762	0.629089			0.00130204	31.5951	31.5506	3.44231	0.450801			0.532878	23.3964	90.5971	0.0482556	0.860543	4.54677	2.67155	232.547	58.2665		30.3881	567.428	1113.21	59.7367	3.13601			99.6387	1097.64	42.0532		4.32577	20.321	15.778	8.93042	9.46617	79.5248
0264_A			17.5527	3.34261	0.0184004	15.5162	8.18333	0.633276		25.3672	9.50283	0.574651				42.6985	42.0671	2.90332	0.370948			0.899046	25.4762	94.3821	0.0483663	0.680903	7.27396	1.80839	177.119	56.6493		24.3212	426.262	2406.07	71.6678	3.95855	26.1674	4.87332	41.1594	349.815	46.3174	2.42505	2.69333	15.3036	12.7318	9.25542	5.42401	32.2315
0324_D5			16.4546	2.01303	0.0210045	14.7549	8.87292	0.627617		17.3799	8.63786	0.470609				31.4077	34.1261	2.07982	0.250691			0.615601	19.567	95.8289	0.0237022	0.885053	1.23454	1.72757	86.7399	33.8682	2.73414	14.215	185.418	833.703	20.7354		0.752047		22.212	252.699	22.4917	0.905623		6.58903	9.55926	2.01363		15.4124	0.0214232
05142_A			73.6269	8.74676	0.0602759	42.2391	21.9252	1.14232		34.7788	20.3162	1.19966				56.7433	57.3529	4.81532	0.771402			0.734427	31.8767	161.273		1.19103	3.41438	1.3875	74.685	74.782		6.29929	268.094	630.791	22.8497	2.87574	3.37402		8.13459	213.586	15.4504			3.67112	3.81419	2.7795		19.8628
0258_B			51.6924	7.25854	0.0409618	18.4431	12.1947	0.93411		20.2147	13.0724	0.79903				29.9638	36.634	3.98423	0.626193			0.604718	16.063	104.867	0.0710779	0.663036	7.37579	1.85436	37.7574	33.708		7.03337	128.52	494.12	21.6802		1.18665		14.4997	106.918	11.7685	0.46318	2.37966	8.27783	3.65276	2.33002	1.103	6.05589	0.0343097
0349_D1			35.7461	4.58132	0.0487231	23.764	12.5054	0.732031		23.9647	11.8678	0.717614				32.9163	35.3298	3.78985	0.493363			0.674345	16.6758	93.7925	0.0282176	0.688489	7.35286	2.68202	117.503	48.2602		11.5919	252.628	410.465	14.0537				31.5654	96.3567	9.05814	0.677536		8.57826	4.13033	0.464054	2.56186	16.8509
0249_A			21.2483	2.42881	0.0244968	11.6587	7.41655	0.546958		12.2361	8.2438	0.440008				16.1207	23.8402	2.18626	0.208044			0.220983	8.89664	85.4861	0.0154497	0.658364	3.26585		24.029	26.377	1.15762		79.9488	163.815	12.15				10.8481	189.938	8.68778		1.21981	1.08121	1.94936	3.3547		6.11091	0.0180272
0217_A			81.6432	7.0552	0.0669711	27.022	12.0154	1.04831		27.2399	12.0681	0.819384			0.00286952	36.6424	43.1462	4.23442	0.647917			0.778658	23.2379	158.129	0.0544628	1.23188	0.935778	1.87874	55.2495	27.1574		7.99577	261.764	398.855	11.2569		1.26098		12.5437	201.252	14.9087	0.475376	0.861256	7.72156	4.08885	2.23351	4.1219	26.2797
0294_A			15.0722	1.45422	0.0136675	10.9445	5.38014	0.413261		11.8385	5.50321	0.344849				22.1993	22.79	2.03324	0.20774			0.401828	12.5273	69.5609	0.0183074	0.448407	6.57194	3.27169	156.875	82.8484	2.08796	36.2424	248.445	972.451	68.5648	2.56243	2.47792		36.0793	372.164	29.9072		4.62604	19.6299	8.15705	2.74474	3.80857	44.3847	0.0358301
0502_A			17.2353	2.66759	0.018753	13.7051	7.67103	0.450998		17.0477	8.34881	0.403574				29.2824	29.5752	2.03594	0.190694			0.616183	17.2942	82.0697	0.0436553	0.7639	2.00668	0.983624	67.5472	30.4756	2.64629	2.30771	248.213	705.815	30.5887		1.87272	10.389	17.6365	152.877	46.2361		3.13248	3.5111	4.15346	4.77113	1.54097	19.2103
0265_A			20.9171	2.79122	0.0181935	10.0997	6.37487	0.426094		13.2116	6.40707	0.370228				23.8476	28.1921	2.20872	0.285961			0.580437	18.5484	77.8544	0.0418399	0.587339	7.10423	2.95566	124.1	52.4017	3.00651	8.33666	176.914	588.243	19.5517		2.97144	3.35775	23.888	188.536	13.4302			9.38758	4.84424	4.72241	5.12865	14.3329
0143_B			14.4885	2.27155	0.0194148	16.7971	7.1471	0.463442		17.8097	8.01254	0.473638			0.000870592	28.8424	27.4161	2.13541	0.306992			0.513193	18.5427	72.8211	0.0384394	0.6211	4.07915	1.44221	62.5083	56.3079	3.19212	22.523	181.397	1036.01	25.2049	7.13745	6.5845	2.19584	54.3721	248.563	17.0276	0.683994	0.91675	21.6492	9.09301	1.62348	2.9587	43.8077	0.0311414
0266_A			17.2009	2.52481	0.0246174	14.2755	6.35094	0.508946		19.7322	7.74475	0.533476			0.0043663	31.2898	34.0999	2.58523	0.299855			0.981892	18.5555	88.2045	0.0652162	0.752334	7.94704	3.92264	216.355	78.1378	3.61575	21.7819	556	1157.07	83.055	16.5796	36.7656	1.94423	47.636	512.262	46.3487		3.50797	16.097	14.9414	5.25911	5.10911	29.2749
05168_A			97.9902	11.615	0.0819428	46.6877	27.3144	1.787		44.7061	25.1727	1.72231			0.00260607	73.4468	87.4648	8.09366	1.18692			1.19379	38.1757	223.073	0.151096	1.90936	3.65809	2.25762	106.811	44.7517	1.19697	14.4739	226.602	566.235	45.64		0.92874		25.4007	149.333	61.5939		1.65917	6.25498	6.95595	2.68976	3.28108	27.9602
0256_A			23.2648	3.12455	0.0292722	14.0433	7.6588	0.515725		23.8077	9.12948	0.391551				44.1917	38.2346	2.04287	0.106436			0.919385	27.3176	92.1549	0.0598213	0.845199	8.49232		103.171	61.5749	2.48501	6.17024	461.577	1399.87	54.9319		3.46273		68.0067	379.925	213.96	2.34082	3.56508	19.6449	21.4005	13.1568	4.36202	68.7018	0.0141745
0237_A			14.0282	2.15091	0.0161515	11.5853	6.3108	0.397969		11.3623	6.21687	0.358648			0.00136704	22.8603	24.8886	2.04	0.254039			0.503225	18.9299	84.4254	0.0434647	0.789798	7.77655	0.829884	160.256	65.2577	1.10973	28.8993	382.798	762.797	30.0799		6.22899		28.3917	236.608	15.1608	0.299654	4.80816	5.81815	3.84658	6.48974	1.19125	30.4975	0.0321246
0129_D7	12.1112	1.11376	108.065	18.3354	0.144061	22.8325	12.0497	0.76232	0.0194203	15.8721	7.33831	0.298634	0.0343369		0.0320842	35.2447	24.6431	0.9982	0.167277			0.649073	35.8323	69.8497	0.198345	0.6529			88.5396	136.978			271.261	807.976			13.9982			254.028	38.0235			16.8598	15.6263	15.5445	11.2526	10.9406
0137_B	20.3268	1.4344	161.848	25.7655	0.209322	35.7719	17.3131	0.958005	0.0530899	21.168	8.35405	0.639654	0.0488735		0.0656561	36.2109	32.0093	1.8044	0.294915			0.804715	30.4313	95.7105	0.15615	1.07659			51.7952	119.64			237.717	794.716	33.7657		28.432	17.3562	64.7031	377	49.612			16.4766	3.14634		26.7389	61.0457
0143_D1	12.3631	0.832037	148.388	18.1535	0.156865	41.4997	18.8703	0.791666	0.0326354	21.1911	9.2318	0.568121	0.0597549		0.0553327	38.3883	23.7208	1.85082	0.324846			0.618503	33.3512	83.9672	0.252185	0.861454			27.6012	77.0398			184.506	1020.92	35.2261		44.9791		60.7401	224.37							6.26428	19.8636
0153_B	15.3907	1.43417	202.694	25.361	0.152105	42.3079	18.2839	1.06124	0.0210106	22.8551	10.4784	0.685618	0.0846443		0.0465966	37.6454	31.6321	2.46628	0.424844			0.429476	28.208	116.199	0.220493	1.19813			64.6906	86.485			301.003	1124.91	47.1899		79.5611	8.33329	51.7303	511.336	63.0782			8.54886	8.71024			97.8446
0162_B	15.2412	1.46361	155.294	22.1122	0.154521	25.4705	12.3995	0.906571	0.0473459	18.525	8.16816	0.497115	0.0649404		0.0295231	35.8947	28.0434	2.06513	0.369332			0.566959	36.7267	93.4789	0.150079	1.03208			190.373	162.73			301.56	2214.28	74.9114		29.9104	11.6794	86.2352	530.031	52.7434			9.31586	11.4258			52.1232
0162_D2	14.0241	1.27963	170.151	25.8979	0.142066	26.9179	14.5724	0.964985	0.0372717	17.8694	8.50449	0.557871	0.0841887		0.0610026	35.6957	31.1508	1.72409	0.400742			0.435527	40.8497	113.544	0.200996	1.25651			85.1761	93.0811			200.197	630.556	41.3613		23.8579	8.1295	74.1616	538.326	27.3043			2.7858	19.5759		46.2766	68.0566
0165_D3	16.4032	1.60042	113.109	16.5768	0.146531	28.7306	12.3229	0.764901	0.0205497	20.7089	6.52678	0.448986	0.037709		0.0579704	39.123	22.8813	1.47966	0.246696			0.985861	29.0886	64.3985	0.14606	0.555936			63.4536	61.2956			209.992	673.635	39.7086		7.19045		42.6338	360.72	26.4597			10.7524	7.98876		9.82565	27.5933
0168_D1	9.53964	1.01915	92.6282	19.0084	0.180882	18.755	12.3722	0.942631	0.0333429	10.8962	7.16797	0.525598	0.0389093		0.0194932	18.4319	21.1015	1.78647	0.293744			0.479014	22.1702	64.7876	0.154506	0.732291			66.2987	87.7704			115.969	751.812	36.6553		29.7912		32.5279	290.146	40.8979				9.14133			43.8368
0178_B	14.5693	1.21419	115.947	15.0547	0.12766	25.9769	11.0616	0.703223	0.0277346	20.0922	7.44697	0.501598	0.00613787		0.0308605	26.1222	23.5265	1.77012	0.245525			0.728396	20.0678	72.7543	0.235468	1.19941			45.6161	88.7917			115.218	773.44	29.9937		19.9708			241.742	118.305			7.28159	9.52802	10.4675		36.4027
0178_D23	28.4587	2.05048	179.309	26.0655	0.24831	33.6253	16.771	1.27711	0.0495729	29.4839	11.0551	0.731702	0.119823		0.0134665	40.2564	40.2985	2.59772	0.334962			0.843441	22.657	102.741	0.255355	1.0632			130.855	99.0675			298.864	1125.82	51.0522		6.36512		55.4797	490.678	33.6088			9.50499	17.9956		13.0735	116.733
0182_B	12.1232	1.05202	125.913	17.3364	0.135129	29.7885	13.5485	0.661196	0.0105714	16.8021	7.34833	0.45797	0.0325707		0.0345339	32.4734	24.1458	1.58966	0.217116			0.590592	21.7131	72.6082	0.267725	0.676054			52.2729	62.1304			134.577	549.868	32.0294		41.696		30.4094	211.034	50.2849	10.7338		7.55961	10.1518		5.75623	32.2425
0197_B	17.2031	1.75221	121.038	23.6258	0.277782	31.3915	17.3592	1.02127	0.0399604	18.5958	10.9528	0.512155	0.0662883		0.0551033	30.3178	28.0159	1.99031	0.312356			0.727759	24.7262	88.5707	0.225024	1.05874	15.8913		103.807	88.9025			200.923	1179.54	48.7044		33.244	13.1645	57.2226	462.216	141.029			12.6205	11.8062	36.7752		78.3894
0208_B	8.6751	1.0106	112.276	14.4206	0.100422	22.4877	10.5245	0.4729	0.025329	12.2664	6.05112	0.304694	0.0385208		0.0298548	20.6696	17.3501	1.2943	0.189303			0.346938	16.6509	52.446	0.113652	0.453025			125.033	174.486			157.197	1242.5	64.9763		15.6618			544.411	48.1074			6.00113			25.4471	31.7156
0216_B	17.8028	1.72612	145.22	22.1154	0.166316	30.1733	14.6297	0.877613	0.0295447	20.4062	9.56656	0.606524	0.0730632		0.0551062	37.9777	28.4245	2.11136	0.356832			0.635448	34.3771	96.9006	0.24684	1.02889	13.3744		75.7697	76.524			221.856	1155.83			35.269		34.7326	280.153	57.7501			9.98154	17.4843		16.5487	36.8551
0217_B	14.7217	1.21791	124.832	16.7595	0.144898	25.2773	10.9339	0.730937	0.0345789	15.3557	5.91075	0.44385	0.0520778		0.0280497	27.1479	21.7807	1.58508	0.246196			0.564095	23.0924	81.3814	0.201863	0.846303			89.0026	75.097			196.168	559.624	54.5902		13.9676		46.7619	351.623	17.3836			4.15325	7.13671		12.0722	33.9467
0233_B	12.1024	1.34151	127.074	21.1893	0.156089	32.7578	16.6	0.916559	0.0454118	16.0112	9.17614	0.538533	0.0726445		0.0269724	31.665	24.0694	1.87271	0.312582			0.458288	24.2079	83.7048	0.244647	0.819117			73.4953	83.6752			234.863	582.485	40.0731		36.6542	7.0519	46.9158	375.948	38.3036	10.1368		8.82663	29.7658	13.0623	26.1265	46.0789
0237_B	10.2523	0.93862	118.356	17.9605	0.10507	23.6769	10.8231	0.49371	0.0277046	12.7398	6.16836	0.346092	0.0248386		0.0305437	25.2943	22.1472	1.48079	0.230134			0.350302	22.6355	74.9664	0.203064	0.81291			59.6864	48.4609			104.349	547.737	34.3687		2.00059		36.9522	267.433	21.0195			9.73625	8.48292		7.00349	18.347
0237_D1	9.84895	0.849464	111.731	16.9308	0.0933135	18.7628	9.30505	0.492358	0.0209324	12.003	5.13093	0.27603	0.0268366		0.00984489	24.5046	19.953	1.29317	0.195664			0.358577	21.409	67.9981	0.148096	0.769175			110.26	112.92			132.527	820.819			5.23321	5.91989		218.549	19.0604			6.6853	13.4359		12.7717	23.6113
0249_D1	7.78093	0.959276	99.0926	16.2067	0.0820139	14.8283	9.14865	0.375428	0.00516972	8.91769	5.7734	0.224774	0.0189286		0.0147785	14.0516	14.5855	1.02413	0.116363			0.193393	12.8999	55.7642	0.116894	0.490339			40.2911	83.5686			84.832	475.551			6.77776		29.9768	99.2816	10.9186			5.13899				7.78199
0251_D8	12.6464	1.55367	142.58	24.4194	0.170481	23.4732	13.0796	0.726281	0.0491217	14.5151	7.73795	0.463694	0.0548886		0.0279995	30.6737	27.7765	1.84591	0.400992			0.377878	25.6308	97.3464	0.128101	1.01702	7.84984		105.394	118.317			283.419	1179.83	100.652		32.66	12.5724	62.7741	476.033	76.0649				19.4578		10.4097	20.465
0256_B	19.8581	1.64033	154.216	26.7441	0.201644	36.2995	18.455	0.936835	0.0444468	30.1838	11.0263	0.501351	0.0282426		0.071886	50.8475	35.1194	1.61654	0.204909			1.10169	39.2551	89.3417	0.285778	0.964333			107.033	79.7829			169.546	804.678	37.0739		16.9277	7.19608	52.7421	288.021	50.3487	12.8489						52.7871
0258_D1	15.073	1.72833	121.048	23.9606	0.149749	24.9919	13.7157	0.853191	0.0303646	15.2059	8.67008	0.54638	0.041563		0.0290891	27.3349	27.4489	2.16447	0.280167			0.545093	21.7559	79.035	0.198974	0.684522	15.7282		44.7463	79.8957			225.087	495.732	47.4172		28.9577	18.6207	30.866	271.456	17.611			4.66137				31.1749	0.0484272
0260_B	16.7336	1.92302	147.639	23.3721	0.190507	33.141	17.3043	1.25544	0.0821892	20.5472	9.36193	0.698867	0.123789		0.0502779	45.38	31.3165	2.46502	0.467579			1.038	44.1592	98.2098	0.292106	1.07062	14.2102		65.1178	71.501			112.49	1000.14	26.9315		26.5188	9.80915	96.8616	444.126	33.0651			12.4618	9.9842	9.08962	11.2923	50.6694
0264_B	19.3731	1.81617	145.637	25.0138	0.161794	35.2095	18.7063	1.22011	0.0580815	28.3375	12.0065	0.760078	0.0802096		0.0390077	44.397	36.2237	2.37515	0.379841			0.891328	34.2301	89.3928	0.267504	0.825021			66.0166	87.5158			260.37	1134.66	33.411		51.0409		71.3412	301.081				3.44316	44.6945	9.09449	8.55564	29.5862
0294_B	10.0159	1.01493	94.8415	15.6684	0.130754	23.2796	12.5356	0.656176	0.0162193	12.0833	5.51127	0.306896	0.0691693			23.2388	17.9666	0.989654	0.132683			0.375037	17.1412	56.647	0.0352491	0.472696			82.6025	89.659			90.9317	644.292	35.933		12.7148	7.56882	99.7089	312.671	52.0689			2.89138	9.6975	12.2937	12.2729	24.5246
0319_B	17.1072	1.85738	179.21	25.8671	0.152405	31.5079	15.1486	1.1092	0.0298517	23.2986	7.83342	0.528246	0.0929857		0.0374975	55.1339	32.4317	1.97743	0.389306			0.747358	42.232	112.241	0.253037	1.1156	9.84027		72.9188	162.528			297.648	905.725	84.9896		42.6886		64.58	389.524	41.5163			10.1949		13.2555	15.8982	57.1883
0324_D7	8.12487	0.723463	93.6767	16.5658	0.115787	23.3998	13.8321	0.851044	0.00586766	15.3203	7.40445	0.348403	0.0290609		0.0425315	26.4467	21.3832	1.12367	0.237629			0.548016	20.2215	62.8806	0.185176	0.704409			55.0682	75.9538			123.181	679.628			2.33749	6.59151	51.8358	371.826	8.42121			3.1926	3.32845		14.5508	43.958
0324_D8	13.5337	1.1549	99.3483	19.0965	0.16599	32.2412	17.4323	0.858799	0.0369478	19.5338	9.38265	0.446722	0.0598088		0.047038	32.7011	21.4338	1.24161	0.229784			0.831552	29.1926	61.7834	0.173437	0.824894			128.393	103.081			286.225	782.836	103.039		30.3126	27.129	62.3932	394.642	33.5776	15.89			13.9963	33.613	8.29264	18.0503
0331_B	10.9025	1.186	85.5418	15.4338	0.15296	18.5546	10.2048	0.691099	0.0128284	13.5361	6.7159	0.467326	0.0295123		0.0298161	21.7927	21.1855	1.6715	0.210752			0.464511	17.0019	52.3643	0.11369	0.466901			77.1292	88.9256			77.6208	710.613	30.7954		14.6282	8.84494	48.9235	269.095	35.2539			0.196907	17.4243	9.16118	5.14502	27.4795
0331_D3	13.3042	1.44264	97.6726	17.9673	0.141018	23.5364	12.8931	0.966073	0.0370696	16.4357	7.72559	0.593021	0.0739712		0.0354646	25.0208	24.3019	2.02887	0.320165			0.570233	20.9509	64.4984	0.174987	0.634193			99.4034	138.93	24.4592		114.282	732.261	59.8764		25.2725	12.7649	55.534	416.78	34.5717			5.48596	7.73472		39.158	49.593
0339_D1	15.1397	1.49813	121.363	22.8413	0.188305	28.5621	14.7757	1.00421	0.0560648	17.879	7.83799	0.614955	0.159822		0.0344037	31.7246	27.6381	2.17465	0.503136			0.563834	27.3555	76.8608	0.183188	0.672054			50.3709	78.6559			87.8101	591.927	23.2658		8.19059		99.4959	663.797	24.3864			11.3693	8.80666		12.8229	30.1207
0349_D2	16.1545	1.43524	129.015	17.631	0.126323	30.3174	13.717	0.662413	0.0200815	18.6603	7.34513	0.459567	0.0471992		0.0285725	29.7355	23.2757	1.74731	0.239716			0.654226	21.1721	70.901	0.145669	0.651933	17.0533		64.7661	105.485			152.291	1348.66	52.3428		14.395		102.567	462.037	74.4176			2.05748	9.57212		28.5131	45.5027
0435_D1	13.0573	1.76385	101.786	18.034	0.158275	25.5716	14.9505	0.970313	0.0388027	19.8292	8.50043	0.476993	0.0361862		0.0453366	32.9388	23.9992	1.43468	0.22987			0.675351	28.8322	61.9107	0.187094	0.781228			77.0738	86.8686			217.024	633.183			28.5711	10.5263		492.064	55.9302			8.25029		9.24519		24.3637
0502_B	11.4778	0.871517	116.144	17.922	0.0976349	25.7727	13.3283	0.621749	0.0211957	15.857	7.30623	0.331295	0.00488481		0.0430438	28.9788	21.3172	1.18675	0.246408			0.535789	21.2151	64.7932	0.116995	0.661688			85.0623	115.654	21.4854		189.06	768.499	43.2846		6.44731		40.9465	189.525	111.176			9.37961		8.43304	26.8433	93.1135
0503_B	13.7479	1.2867	123.268	17.9112	0.138814	26.5283	11.8899	0.67226	0.0512539	15.3664	6.23692	0.351823	0.0377209		0.0482121	36.792	21.7567	1.1783	0.137996			0.605976	33.6238	64.9542	0.152036	0.670945			127.451	98.2421			150.046	754.967	68.5403		15.0618		52.864	206.449	47.8321			17.0925	16.4927			44.2221
05110_D1	21.0826	1.981	163.754	30.5346	0.236287	40.7494	25.4289	1.66287	0.0674252	29.0381	16.2587	0.781084	0.0655918		0.0877361	43.139	43.101	2.87507	0.530102			0.900722	38.7381	112.933	0.253285	1.53236	20.7774		103.477	58.3752			71.1062	1631.82	51.8988		43.1075	6.8771	33.2962	422.844	50.374			6.29419	6.4521	5.08758	17.6031	46.9587
05111_D1	15.9106	1.62677	107.519	17.9468	0.12436	26.0363	12.3874	0.887828	0.0463139	18.8375	7.82504	0.621141	0.0586		0.0589704	30.3679	24.0374	1.96752	0.4075			0.904787	32.4868	71.1053	0.294206	1.05433			70.6913	93.7783			136.24	933.252			8.31938			180.709	14.9398			7.19252			14.9162	19.1231
05136_B	21.9096	1.71658	164.195	28.4124	0.223698	33.6288	17.0355	1.20744	0.0429634	24.1034	9.97138	0.639594	0.0548945		0.0357531	41.3509	38.4988	2.40288	0.316525			0.690256	29.9706	100.934	0.204967	1.05187	19.4208		228.014	104.206			371.123	1273.22	125.735		11.2779			410.844	78.4401			6.58883	21.7843			113.987
05142_B	11.6427	1.07024	126.816	21.6935	0.105241	33.5314	17.9031	0.732208	0.0427397	18.9484	9.31282	0.451175	0.0484545		0.0413599	34.5428	28.31	1.68278	0.257094			0.473975	25.8176	69.1694	0.161934	0.60945			90.1447	86.9458			154.48	724.334	53.6673		8.40473		48.1404	544.338	33.834			1.26429	11.761			34.895
05142_D1	12.4518	1.1362	125.407	22.6016	0.126816	29.5746	16.8634	0.67785	0.0364131	19.0385	9.50421	0.528862	0.0453845		0.039949	33.9246	27.8852	1.76868	0.307813			0.561556	27.7296	74.5206	0.204667	0.69033	10.1862		29.1145	84.4612			127.133	814.152	41.503		2.81953	5.43341	52.9349	284.066	22.4395			5.24165	4.03538		7.43218	23.173
05180_B	16.9499	1.71503	136.935	23.9522	0.153042	39.972	22.4271	0.892576	0.0220695	22.1531	12.5135	0.640851	0.0442293		0.082208	38.9122	34.5846	2.67494	0.395921			0.880471	34.9697	100.995	0.259453	1.18329			77.7597	121.779			292.683	1578.58	67.1463		67.0704		88.9365	395.05	37.3368			3.90779	27.5856			30.5534
0539_B	17.6532	1.60803	137.382	23.8309	0.237175	38.288	21.6723	1.20518		21.3882	11.2248	0.704072	0.0740325		0.0916	35.5391	27.6376	2.3371	0.306295			0.965288	35.9736	84.5221	0.317388	1.34355			41.659	72.968			117.308	529.171	43.3615		17.5218			167.624	33.865	15.3264		6.34644				47.675
0544_D1	15.0644	1.40129	149.702	25.4842	0.232687	29.1013	17.3847	1.28827	0.0379659	18.0593	8.94833	0.668529	0.0686358		0.025105	29.1633	28.6584	2.22482	0.376934			0.578322	20.5683	81.1808	0.207113	0.657109			59.2212	76.5503			204.86	1442.9	37.6611		6.69773	9.86366	59.0813	444.124	28.6819			0.771662	3.38052		16.6032	89.2859
0544_D4	16.066	1.66956	156.791	25.1523	0.192216	31.733	17.1108	0.985103	0.0184135	17.1637	9.30204	0.584359	0.0692985		0.0185187	23.4496	26.9273	2.06635	0.327194			0.406066	17.0774	88.664	0.156418	0.771011			40.1126	88.6933			133.066	768.889			13.0721	10.7066	39.2429	362.52	30.2167			3.0547	39.1991		12.8635	115.102
0564_D1	22.1447	1.98096	123.21	25.3881	0.221791	31.255	17.904	1.55912	0.075783	20.6344	10.3585	0.873242	0.103671		0.0578365	35.6698	31.7443	2.96642	0.516183			0.879624	36.6509	88.8048	0.236563	1.06655			69.6302	78.0533			99.1057	841.881			24.4103	8.56875		328.019	11.1621			24.0336	10.0833	12.4384		35.0858
0565_D1	10.9468	1.19234	96.6218	18.83	0.140475	25.0547	13.12	1.00528	0.0384114	16.9964	8.44291	0.58197	0.0729624		0.0218857	20.2173	20.4908	1.5611	0.334334			0.436933	17.5123	64.6698	0.186146	0.93277			51.0913	77.55			112.362	331.213			8.96498		72.2672	383.635	22.0789			8.85814	14.0758			33.0396
0568_B	21.7146	2.48472	186.831	25.7093	0.238704	37.6442	19.9824	1.70292	0.0800316	21.695	10.05	0.929233	0.116075		0.0664554	37.2018	30.4298	2.82699	0.618216			0.874845	43.1714	112.292	0.518681	1.62643	18.0329		182.45	107.144			186.813	1274.94	44.0931		21.4818		74.3077	406.822	27.2099			27.3741	6.64029	13.7826		35.5186
0581_B	16.9929	2.15072	172.068	29.8941	0.249382	44.0306	25.2865	1.4382	0.0523545	27.0165	15.6788	0.761596	0.100317		0.0946246	48.3811	42.8807	2.72762	0.5641			0.818771	40.989	125.125	0.367416	1.27051			144.103	87.5921			193.42	1389.81	39.6298		29.7095	5.97946	42.3364	326.505	34.9823			4.69545	12.6058	14.8773	5.02221	64.7485	0.0370718
0586_B	22.1057	2.71325	133.3	27.7786	0.201158	35.0986	21.0457	1.10046	0.0396866	25.7906	11.8252	0.572325	0.0406193		0.042359	41.7436	37.7296	2.14568	0.34446			0.759397	33.4762	90.2259	0.193311	0.969119			82.6465	80.0858			112.851	826.691	43.0978		7.17021	9.87373	49.5592	295.461	24.6026			7.23096	5.6109		17.5895	20.1947
C00151			17.7781	2.57086	0.0549157	18.412	9.97288	1.19098		33.0892	12.0787	1.14415			0.00817014	59.4771	54.9857	6.23571	0.757564			1.65528	36.4628	120.218	0.121383	1.3876	6.57707	4.05916	75.4082	50.3472	2.07237	26.6575	340.262	1450.75	34.4535		5.81441	3.52129	36.2284	304.576	81.4201	3.17078		5.49094	24.9191	13.241	3.33138	78.378
C00311			18.5047	2.5915	0.0312299	14.8098	9.70062	1.0473		14.369	8.0391	0.813772			0.00462252	27.3662	29.4577	4.04974	0.615843			0.514993	20.2534	89.4369	0.0532694	0.877629	3.06319	1.26756	135.36	37.3386	4.85894	12.4564	134.677	1182.43	38.1371	3.44885	5.52568		25.3683	187.163	34.6893		2.03975	6.16931	10.2697	6.37911	2.90364	20.4592
C00361			8.10468	2.0595	0.0157346	9.65	5.58514	0.656973		13.9586	6.09672	0.418589			0.00120542	32.0037	31.2116	1.97391	0.199337			0.671609	21.0535	83.9351	0.0749434	0.889267	3.87312	2.69903	69.1468	38.3161	1.87931	9.3962	106.505	569.659	20.0839			1.63325	25.0607	166.473	57.5312	0.590056	1.76766	4.51641	11.1693	9.99808	1.4934	24.3644
C00640			15.3811	2.47085	0.0260866	12.5569	6.4822	0.798534		16.7962	8.64122	0.731407			0.00199763	27.7338	28.615	3.66771	0.540603			0.66641	17.8288	102.079	0.11332	1.28347			44.9407	24.0992	2.13493	4.12115	177.988	1609.87	14.9146		9.35455		21.5678	173.157	68.7865		2.28402	6.78259	11.9395	7.04884	0.972765	43.481
C00722			15.1534	2.09093	0.0231761	12.9285	5.55379	0.552762		14.091	5.15509	0.539141			0.00553299	31.4801	29.3744	3.24335	0.294673			0.981086	23.3143	86.0822	0.0771075	0.769406		2.60041	106.308	53.6747	1.19407		232.336	964.221	35.3935	3.0734	6.58206		40.1918	345.017	49.2037	0.613406	2.86138	3.65635	11.4718	10.7459	3.02396	47.4391
C00115			20.8195	2.90429	0.030816	15.7488	8.41126	0.9111		20.7619	9.63252	0.826538				43.3403	42.055	4.47674	0.487841			0.875051	26.2851	113.817	0.0395934	0.815723	3.51582	4.28668	187.022	89.987	3.34133	32.3144	328.585	681.052	126.474	5.41583		3.71766	23.2628	432.924	78.3293	1.71667	2.9878	6.19987	9.71632	6.89768	6.92516	30.9124	0.0261892
C00365			17.575	2.46868	0.0295188	9.35268	5.14642	0.615535		12.0941	5.67526	0.446885				25.8904	27.8603	2.39135	0.274905			0.569008	17.1003	72.9922	0.0535566	0.5716	2.80535	2.36869	110.974	48.4615	0.892673	12.1519	281.076	892.837	58.6085		6.15955		36.6566	394.462	62.4938	1.36901	1.60892	5.92282	8.08749	3.4617	0.904351	30.589
C00551			22.7726	3.04537	0.0463261	16.1179	10.6019	0.955086		13.9825	9.65062	0.789106				27.555	32.4119	3.569	0.368557			0.458752	19.683	124.375	0.13005	1.45884			124.178	24.6807	2.42429	10.0712	91.815	1514.39	26.797		0.532631		22.1155	104.066	141.225	0.335073	0.63729	2.84156	13.9931	12.8829	6.20602	42.0809	0.0247043
C00568			8.28609	2.34046	0.0109144	12.8303	5.54568	0.609166		21.4125	6.78089	0.592767			0.00256407	38.4842	34.8773	3.02023	0.312377			1.2012	23.7486	75.2405	0.106104	0.656553	1.83057	2.23156	85.9793	47.7892	3.20659	16.9324	127.564	588.625	35.6075	2.5388			18.4316	302.938	57.6759	2.6925	2.93658	5.1335	12.7227	9.92109		20.8206	0.0115611
C00664			11.328	1.61946	0.0261773	8.30318	4.78988	0.48333		10.7073	5.53729	0.429867				22.4213	24.1765	2.66948	0.355114			0.42294	13.5792	62.3456	0.0138838	0.535653		0.774158	78.6412	31.491		1.60656	105.034	1128.39	37.4128			7.4809	21.1145	208.867	14.1632			6.6639	4.06713	5.71755	4.09127	9.65091
C00092			26.4294	3.8907	0.0468144	14.752	8.33981	1.00648		19.1703	8.32737	0.723878			0.00736759	45.6098	42.5322	3.96421	0.4393			1.1408	32.5005	116.839	0.123322	1.78621	1.36466	3.22207	66.9241	28.7511	3.86644	18.1575	85.0671	1443.13	39.7563	1.35479	1.24866	1.47072	26.676	209.511	72.2716		3.528	4.83147	10.2241	7.07875	3.27888	43.8793
C00352			13.2429	1.97316	0.0173862	9.04915	4.61835	0.399964		11.116	5.1607	0.341191			0.00126809	18.9538	23.1924	2.00957	0.210221			0.451297	12.9254	66.4539	0.0529151	0.786476	1.50828		76.9914	24.3457	2.5027	2.76081	114.678	556.875	14.6528				17.2142	191.32	53.7139	1.05626	2.09594	5.0195	12.2028	6.10238	3.08585	29.2772	0.0147197
C00191			18.113	2.81649	0.0273238	16.3203	9.09805	0.809424		18.0151	9.98891	0.688807				36.8253	39.891	3.8957	0.462635			0.952765	19.9136	88.2112	0.0309224	0.728786	10.0208	5.11113	124.381	47.6321	5.81612	13.9304	206.03	1447.05	56.6808		8.42898		39.7614	290.862	20.3556	1.12732		8.40787	26.2333	13.8031	1.69682	56.808	0.0197177
C00274			15.3062	1.83099	0.018478	12.0465	6.94217	0.716984		14.026	6.95764	0.454149			0.0041029	24.8225	29.662	2.5918	0.236187			0.593077	14.6537	86.6174	0.0411458	1.11861		1.53545	104.049	47.0811		15.941	139.39	834.854	35.0719	2.95421			8.97112	331.58	86.8348	2.06175	1.41767	8.45946	37.9205	17.6148	6.53459	107.6
[truncated: 1,968 more columns]

## Sheet: Raw_data_fatty_acid
Sample_ID	SM.FA.14.0.	SM.FA.14.1.	SM.FA.16.0.	SM.FA.16.1.	SM.FA.16.2.	SM.FA.18.0.	SM.FA.18.1.	SM.FA.18.2.	SM.FA.18.3.	SM.FA.20.0.	SM.FA.20.1.	SM.FA.20.2.	SM.FA.20.3.	SM.FA.20.4.	SM.FA.20.5.	SM.FA.22.0.	SM.FA.22.1.	SM.FA.22.2.	SM.FA.22.3.	SM.FA.22.4.	SM.FA.22.5.	SM.FA.22.6.	SM.FA.24.0.	SM.FA.24.1.	SM.FA.26.0.	SM.FA.26.1.	CE.FA.14.0.	CE.FA.14.1.	CE.FA.16.0.	CE.FA.16.1.	CE.FA.16.2.	CE.FA.18.0.	CE.FA.18.1.	CE.FA.18.2.	CE.FA.18.3.	CE.FA.20.0.	CE.FA.20.1.	CE.FA.20.2.	CE.FA.20.3.	CE.FA.20.4.	CE.FA.20.5.	CE.FA.22.0.	CE.FA.22.1.	CE.FA.22.2.	CE.FA.22.3.	CE.FA.22.4.	CE.FA.22.5.	CE.FA.22.6.	Cer.FA.14.0.
0251_D6	0	0	56.4259	7.74184	0.0520478	20.2604	14.1048	0.802226	0	22.4318	13.8157	0.507126	0	0	0	41.8024	48.7858	2.62519	0.46024	0	0	0.444788	22.5906	120.095	0.0518964	0.696904	0	2.44771	74.3298	48.7188	2.92516	7.61029	197.571	545.542	34.7071	0	0	0	4.73331	68.788	22.89	0.770315	1.04302	2.20751	4.33765	2.0654	0	17.7161	0.0348497
0129_D5	0	0	10.8458	1.55832	0.0052006	9.6855	4.88335	0.439977	0	14.023	6.58165	0.284019	0	0	0	30.5816	25.084	1.54076	0.172682	0	0	0.468063	20.1069	74.5311	0.0416238	0.536642	4.85846	0	120.32	42.3704	2.28292	2.63813	120.208	771.264	56.3513	0	0	0	40.3244	224.883	21.4667	1.54319	2.02725	11.952	6.27774	3.68214	2.61791	16.3429	0.0284762
0564_A	0	0	36.6092	4.30575	0.0563068	18.9904	9.77742	0.676051	0	18.6698	8.93029	0.655724	0	0	0	27.1696	34.5652	3.83999	0.449851	0	0	0.462809	15.9867	87.9833	0.022133	0.643143	1.66136	2.14421	70.714	26.1347	2.38518	10.974	194.346	472.437	11.1932	5.69962	3.17993	5.09225	15.8958	153.664	20.3261	0	0	4.37018	3.86869	4.95006	0	10.4092	0
0134_D1	0	0	59.4203	5.87229	0.059059	22.9184	14.2062	1.17654	0	21.2931	11.3398	0.797288	0	0	0	41.812	52.7402	4.49306	0.630807	0	0	0.916608	28.1562	147.331	0.0815315	1.16526	5.59983	1.46638	123.596	34.8786	6.8697	10.6738	293.184	764.069	17.5978	0	2.7767	3.78938	12.8209	94.7345	17.0857	3.26444	1.25799	34.9514	16.7559	1.90386	1.29018	25.6107	0
0178_A	0	0	12.1793	1.40433	0.0162163	7.95941	4.0142	0.349299	0	9.57699	4.55487	0.295636	0	0	0	12.5909	14.9708	1.37966	0.0916251	0	0	0.307021	5.79881	44.7475	0.0231162	0.409098	0	0	43.7477	28.8998	0.889517	2.27672	129.306	160.88	4.55062	0	5.13484	0	9.44686	135.208	27.0037	0.781688	0	5.06645	1.1322	0.824593	0	20.1315	0
0435_B	0	0	32.5603	4.55006	0.0589904	23.9708	13.5676	1.40304	0	28.936	15.1774	1.01171	0	0	0.0138882	39.8513	46.0621	3.99281	0.730527	0	0	1.11905	26.9737	112.003	0.067231	0.857206	1.3942	1.84556	77.8349	35.5255	2.13928	3.99069	196.647	553.193	15.6741	0	7.13117	4.2558	7.95525	125.767	3.65501	0.443436	2.31743	15.7276	5.55536	1.67814	0	17.408	0
05180_A	0	0	63.5965	7.39198	0.0538962	30.2707	17.8493	1.13335	0	29.5742	17.3801	0.955591	0	0	0.00342904	51.9718	56.5502	5.3438	0.851004	0	0	0.942661	22.9096	151.853	0.0512602	1.01393	6.65832	3.62051	102.445	34.4737	1.35629	8.50864	184.738	519.503	27.2495	0	0.652729	2.60895	27.9801	193.605	31.9242	0.753899	0	14.8812	5.55289	0.857462	5.52384	15.7588	0.0469943
0165_D2	0	0	14.236	1.57974	0.0236201	13.2823	6.36986	0.579548	0	19.3262	7.0149	0.379936	0	0	0.000615858	40.6936	34.925	2.40722	0.227987	0	0	0.997669	28.4556	88.2512	0.068646	0.71182	4.53218	2.4489	158.136	52.0573	5.33214	30.9201	623.139	1721.66	95.5497	25.1579	46.5456	0	74.7044	302.13	89.6582	2.05551	3.45579	38.2511	24.0589	4.97264	7.85705	94.1148	0.0366508
0568_A	0	0	79.7375	7.39354	0.0795814	27.4993	14.7977	1.49225	0	25.4924	13.8749	1.15351	0	0	0	37.4652	45.9303	4.9919	0.841487	0	0	0.682156	22.7705	144.553	0.0762681	0.976253	2.5325	1.19997	72.0333	30.8083	0.996811	5.80621	137.718	797.713	12.5545	0	2.91321	0	14.4134	107.915	7.30708	0.861848	1.49513	4.47337	1.51074	0.522898	0	12.1964	0.0332666
0331_A	0	0	22.973	2.90925	0.0177123	12.7696	7.50786	0.650837	0	16.6398	8.91121	0.599784	0	0	0	23.4425	25.9065	2.77451	0.327788	0	0	0.546496	15.4016	70.4558	0.0271907	0.58201	2.89919	8.00417	34.8101	33.1724	0	4.35383	163.785	321.067	17.0215	0	1.01899	0	14.2439	164.554	29.2199	0	0	2.08968	5.51741	1.62052	2.36119	15.8426	0
05110_A	0	0	44.8027	7.43399	0.0623658	32.6137	19.0995	1.42974	0	33.3452	20.997	1.02749	0	0	0.0057539	41.8748	53.9794	4.87155	0.787451	0	0	0.872768	17.9085	117.345	0.0757403	0.890474	2.63313	2.68959	76.6182	26.5295	0	7.95048	173.381	706.713	23.3592	3.31409	0	0	21.6732	139.31	11.2428	4.15848	0	6.78685	2.11672	9.33062	3.46957	74.5948	0
0182_A	0	0	29.7875	3.90789	0.0162439	18.5751	10.4297	0.579606	0	19.7334	9.20898	0.488368	0	0	0	31.6476	31.168	2.12256	0.265212	0	0	0.639085	14.8446	76.971	0.0788756	0.500322	3.30129	1.78285	60.9397	28.5021	1.17618	5.02013	166.511	488.507	15.2235	0	0.904725	0	22.1359	85.1735	0	0	0.896676	0.31303	0.537249	0	0	4.51618	0
05160_A	0	0	49.4356	5.16396	0.0591666	47.3772	21.7578	1.63059	0	21.4876	16.0722	1.31667	0	0	0.0119512	23.9986	35.6642	5.94677	0.808669	0	0.0284115	0.522949	9.45184	128.556	0.0218547	0.917852	1.88519	2.61073	99.2664	31.2014	1.55691	0	180.187	459.023	13.3694	0	1.3548	0	5.8518	188.176	11.1937	0	0	5.1	5.99061	0.943465	0	32.7438	0.082202
0544_A	0	0	15.7904	2.41738	0.0213304	11.6783	7.42627	0.573265	0	12.4569	8.62543	0.508903	0	0	0	23.3846	31.1612	2.50469	0.306426	0	0	0.450149	11.9118	77.9257	0.0358722	0.532094	4.74918	3.26617	56.9164	31.3256	0	0	191.182	539.94	14.8874	0	5.15487	0	15.28	68.4493	17.9935	0	1.57768	6.64899	4.85684	0.29364	0	25.8152	0.0314976
0153_A	0	0	50.1147	7.41938	0.0435425	33.2319	16.7786	1.3215	0	26.5824	15.5571	1.05137	0	0	0	37.6573	45.5703	4.53061	0.681335	0	0	0.570158	19.8854	148.059	0.0809003	0.940127	3.2492	2.68584	115.559	50.2394	2.42607	7.08688	287.313	557.034	21.0259	0	1.4436	0	28.909	182.947	20.372	1.0862	4.97397	9.74537	4.96602	3.84382	5.33886	46.6262	0
0503_A	0	0	13.6847	1.51839	0.00481487	9.13992	4.5037	0.381633	0	13.0783	5.55124	0.281591	0	0	0	32.1956	26.1134	1.56282	0.156364	0	0	0.415652	22.8503	82.4753	0.0375667	0.542691	7.39023	7.08494	125.437	38.1475	8.10271	17.5605	324.074	922.772	39.3728	0	10.431	0	33.8102	286.933	13.6443	0	2.50986	15.1955	8.9903	6.97831	8.84038	22.6967	0.0130371
0319_A	0	0	22.9349	2.26739	0.0279779	13.1264	6.88292	0.696632	0	16.1296	7.12032	0.489292	0	0	0.00275594	34.5897	35.8385	2.90569	0.289036	0	0	0.735233	25.3166	118.876	0.0929968	1.16563	2.37347	0	41.6765	105.951	2.16438	13.004	823.001	1885.32	67.717	0	8.58914	3.45967	80.4804	549.908	58.164	2.86255	5.93564	22.0998	17.426	9.51023	9.09707	69.6858	0.0161575
05136_A	0	0	48.0766	5.72122	0.0758346	27.0252	15.2088	1.51483	0	33.9339	16.4824	0.982593	0	0	0	45.4591	48.2665	3.77071	0.882978	0	0	0.649676	23.1163	100.786	0.0638146	0.923366	6.25149	0	57.7527	17.762	1.7096	0	172.117	392.038	13.2832	0	16.4598	2.30931	2.90469	58.2337	7.02664	0	2.12123	1.87912	1.54454	1.48342	4.81351	22.9771	0
0216_A	0	0	46.5499	7.15759	0.0279571	36.9633	20.1024	1.35934	0	34.7549	20.3849	1.34386	0	0	0	52.0059	62.6404	6.68313	1.15272	0	0	0.842348	23.9033	209.895	0.0558019	1.34737	12.2736	3.17124	106.25	36.4437	0	12.103	217.192	389.93	18.6467	0	2.5214	0	32.836	104.163	3.83067	0	0	10.2749	2.76483	0	0	26.8779	0
0565_B	0	0	28.9271	4.19831	0.0258649	13.9807	8.88606	0.931654	0	20.6668	11.0922	0.809309	0	0	0	30.1061	39.6493	3.08677	0.520949	0	0	0.528489	15.5207	105.594	0.0533765	0.852474	1.79442	1.68373	48.0613	24.1202	1.21977	4.31827	131.388	374.039	10.3481	0	3.08053	0	14.5924	234.041	13.191	0.925133	0	3.49948	2.99902	0	2.13408	10.7898	0.0693866
0233_A	0	0	72.5684	11.5246	0.0692153	43.1445	23.682	1.74291	0	38.6807	19.8644	1.28296	0	0	0.00447472	62.0413	59.7652	5.1622	0.814511	0	0	1.02665	32.4925	151.769	0.121465	0.985054	4.71122	8.66786	87.1139	48.5685	3.10673	17.8806	294.942	649.746	25.9907	0	0	16.9269	25.3028	109.909	20.7874	0.800435	2.42401	5.11031	12.4418	0.69972	0	8.97982	0
0168_B	0	0	24.7407	2.19427	0.0315978	13.9562	8.54508	0.895459	0	17.5882	10.6305	0.783387	0	0	0.00386727	27.0284	34.1373	3.60077	0.539553	0	0	0.594304	13.19	89.7067	0.0338855	0.756078	4.33665	3.2492	40.4794	24.0854	0	4.39241	104.211	447.741	2.45613	0	0	0	6.90078	50.6724	1.3753	0.324022	0.709202	1.06246	2.68388	0.527228	0	6.31819	0.0213477
0208_A	0	0	39.7157	4.29088	0.0425076	26.0881	14.4727	1.14308	0	30.0737	15.143	0.828071	0	0	0.00302599	53.9531	48.0772	3.95718	0.674858	0	0	0.861783	29.3233	138.655	0.111889	1.24386	0	3.92251	99.8339	37.5993	3.23701	22.7411	301.846	1928.07	69.1805	4.15624	4.8036	3.55467	34.2438	149.216	65.4109	0	1.60998	10.5617	3.97739	3.82722	4.32957	49.6546	0
05101_A	0	0	16.3511	1.67019	0.0194472	14.1126	7.64485	0.585664	0	21.5435	8.2409	0.548449	0	0	0	41.4233	40.7907	2.84465	0.392335	0	0	0.762681	22.9031	108.875	0.0363477	0.936287	13.1639	4.45416	208.114	64.8106	1.7743	13.0455	340.751	1285.71	65.5868	3.38902	7.16115	0	34.2144	166.254	45.7025	0.267676	1.7955	8.29588	19.2709	6.66871	3.41485	32.448	0.0259035
05111_B	0	0	9.40055	2.01774	0.0131159	12.1381	6.20645	0.479034	0	15.7426	7.99702	0.528481	0	0	0.00359423	28.193	33.0155	3.45866	0.516527	0	0	0.728802	18.8402	96.8766	0.0582262	1.04237	11.8579	1.53217	200.333	56.6432	0	14.5333	234.883	1104.14	23.5989	0	0	6.60424	45.1556	196.93	29.9696	0	2.51706	6.8524	11.287	6.95108	4.38465	31.0059	0
0260_A	0	0	21.7584	2.43651	0.0260632	16.0363	8.07643	0.597051	0	19.0659	8.96361	0.570592	0	0	0	39.3753	37.2667	3.09211	0.449205	0	0	0.796375	30.5236	110.586	0.116921	1.02483	9.98024	3.58069	165.249	97.9332	2.36196	22.9981	246.295	2499.94	83.459	4.53561	8.37941	2.10591	59.9441	471.164	54.5514	2.1613	0	27.5419	29.067	10.0723	8.29596	65.0045	0.0221309
0586_A	0	0	22.4093	2.75131	0.022319	15.7387	9.61254	0.736585	0	20.6799	10.5044	0.577294	0	0	0	39.988	41.5484	2.90313	0.460394	0	0	0.690554	22.2106	103.948	0.0671761	0.960733	0	4.34108	111.363	34.6833	3.80155	13.7319	220.833	1538.51	54.1257	0	3.73515	0	17.4078	321.116	33.5849	1.1233	2.59085	3.65757	4.60394	7.58285	6.26975	24.2292	0.0383546
121_A	0	0	11.6016	2.33795	0.00720202	13.22	7.21217	0.399881	0	13.0205	6.97435	0.463005	0	0	0	21.8622	27.0583	2.47289	0.310152	0	0	0.284843	15.5675	106.793	0.0372404	0.990474	5.82187	0	128.008	111.103	4.29742	6.08006	469.724	1572.12	44.1877	0	15.1038	0	59.4113	326.597	41.8204	0.868138	3.14848	14.3225	6.46416	8.88609	8.4785	53.8554	0.015203
0197_A	0	0	15.4137	3.07332	0.023585	14.3828	8.5252	0.582508	0	20.1074	12.2789	0.46548	0	0	0	41.7897	44.5347	3.51785	0.287338	0	0	0.672482	23.4506	123.259	0.0383918	1.25987	15.8707	0	232.069	93.2813	4.13904	20.5802	517.078	1389.99	68.2602	0	1.37726	2.38005	76.3421	461.567	128.955	0.541143	5.56728	2.63847	26.7927	11.6954	8.69214	84.513	0
0137_A	0	0	20.7239	3.05271	0.0222668	16.5256	8.99022	0.594256	0	21.005	8.84309	0.511466	0	0	0	40.9774	37.0326	2.88429	0.397207	0	0	0.743773	24.6319	111.683	0.0324589	0.93667	11.7693	0	211.967	153.858	5.65251	0	498.287	2034.3	59.3223	3.40859	61.0513	2.90895	38.9213	605.841	78.7491	5.39676	8.925	8.07596	13.3455	12.8944	0	112.712	0.0563341
0589_A	0	0	19.0981	3.2325	0.0209583	16.9696	7.88061	0.493405	0	22.2595	9.15051	0.51717	0	0	0	38.6833	36.08	2.63929	0.282594	0	0	0.800813	25.2236	94.493	0.0567284	0.693746	0	0	148.676	93.3087	2.40809	15.1194	611.843	1421.35	83.6523	0	2.61591	7.41868	69.4417	340.813	30.0443	1.16326	5.082	17.5809	6.74584	4.75121	15.093	38.1766	0
0581_A	0	0	15.9565	2.80914	0.00785377	19.3761	11.785	0.740595	0	21.0183	14.609	0.655572	0	0	0	36.1336	44.7828	3.41935	0.50783	0	0	0.808191	22.1807	112.796	0.0317728	0.998645	19.2721	0	187.577	93.3724	2.21172	36.542	301.384	2182.22	35.2727	7.44438	0	0	60.8185	267.701	55.9297	1.59248	0	28.0007	15.4237	7.54147	7.59291	127.563	0.0701365
0162_A	0	0	16.7858	1.35068	0.0163296	7.65914	3.85134	0.393529	0	9.8826	4.68583	0.307432	0	0	0	15.9931	19.1206	1.69024	0.164468	0	0	0.273747	12.0228	61.9693	0.0233845	0.435354	0	2.85131	54.2936	39.254	0.674013	3.66664	126.566	151.275	10.5041	2.73858	2.02272	0	12.4057	178.898	11.7035	0	0	1.17389	0.509579	2.86714	2.22118	8.57927	0
0539_A	0	0	20.7569	2.70374	0.0296413	18.9742	9.80537	0.660188	0	21.6099	11.7746	0.633049	0	0	0.00440627	33.8894	40.1677	3.69059	0.327137	0	0	1.01091	21.5908	112.207	0.135948	1.10385	6.98896	0	214.946	53.3051	3.59395	9.12083	479.896	1214.64	41.7119	0	7.78386	23.9337	60.0065	292.944	223.078	0.792548	0.711766	4.14994	44.9659	15.7141	1.7968	105.205	0.0169192
0339_A	0	0	23.6466	2.76513	0.0179024	14.0213	7.74224	0.592071	0	16.0233	7.2762	0.629089	0	0	0.00130204	31.5951	31.5506	3.44231	0.450801	0	0	0.532878	23.3964	90.5971	0.0482556	0.860543	4.54677	2.67155	232.547	58.2665	0	30.3881	567.428	1113.21	59.7367	3.13601	0	0	99.6387	1097.64	42.0532	0	4.32577	20.321	15.778	8.93042	9.46617	79.5248	0
0264_A	0	0	17.5527	3.34261	0.0184004	15.5162	8.18333	0.633276	0	25.3672	9.50283	0.574651	0	0	0	42.6985	42.0671	2.90332	0.370948	0	0	0.899046	25.4762	94.3821	0.0483663	0.680903	7.27396	1.80839	177.119	56.6493	0	24.3212	426.262	2406.07	71.6678	3.95855	26.1674	4.87332	41.1594	349.815	46.3174	2.42505	2.69333	15.3036	12.7318	9.25542	5.42401	32.2315	0
0324_D5	0	0	16.4546	2.01303	0.0210045	14.7549	8.87292	0.627617	0	17.3799	8.63786	0.470609	0	0	0	31.4077	34.1261	2.07982	0.250691	0	0	0.615601	19.567	95.8289	0.0237022	0.885053	1.23454	1.72757	86.7399	33.8682	2.73414	14.215	185.418	833.703	20.7354	0	0.752047	0	22.212	252.699	22.4917	0.905623	0	6.58903	9.55926	2.01363	0	15.4124	0.0214232
05142_A	0	0	73.6269	8.74676	0.0602759	42.2391	21.9252	1.14232	0	34.7788	20.3162	1.19966	0	0	0	56.7433	57.3529	4.81532	0.771402	0	0	0.734427	31.8767	161.273	0	1.19103	3.41438	1.3875	74.685	74.782	0	6.29929	268.094	630.791	22.8497	2.87574	3.37402	0	8.13459	213.586	15.4504	0	0	3.67112	3.81419	2.7795	0	19.8628	0
0258_B	0	0	51.6924	7.25854	0.0409618	18.4431	12.1947	0.93411	0	20.2147	13.0724	0.79903	0	0	0	29.9638	36.634	3.98423	0.626193	0	0	0.604718	16.063	104.867	0.0710779	0.663036	7.37579	1.85436	37.7574	33.708	0	7.03337	128.52	494.12	21.6802	0	1.18665	0	14.4997	106.918	11.7685	0.46318	2.37966	8.27783	3.65276	2.33002	1.103	6.05589	0.0343097
0349_D1	0	0	35.7461	4.58132	0.0487231	23.764	12.5054	0.732031	0	23.9647	11.8678	0.717614	0	0	0	32.9163	35.3298	3.78985	0.493363	0	0	0.674345	16.6758	93.7925	0.0282176	0.688489	7.35286	2.68202	117.503	48.2602	0	11.5919	252.628	410.465	14.0537	0	0	0	31.5654	96.3567	9.05814	0.677536	0	8.57826	4.13033	0.464054	2.56186	16.8509	0
0249_A	0	0	21.2483	2.42881	0.0244968	11.6587	7.41655	0.546958	0	12.2361	8.2438	0.440008	0	0	0	16.1207	23.8402	2.18626	0.208044	0	0	0.220983	8.89664	85.4861	0.0154497	0.658364	3.26585	0	24.029	26.377	1.15762	0	79.9488	163.815	12.15	0	0	0	10.8481	189.938	8.68778	0	1.21981	1.08121	1.94936	3.3547	0	6.11091	0.0180272
0217_A	0	0	81.6432	7.0552	0.0669711	27.022	12.0154	1.04831	0	27.2399	12.0681	0.819384	0	0	0.00286952	36.6424	43.1462	4.23442	0.647917	0	0	0.778658	23.2379	158.129	0.0544628	1.23188	0.935778	1.87874	55.2495	27.1574	0	7.99577	261.764	398.855	11.2569	0	1.26098	0	12.5437	201.252	14.9087	0.475376	0.861256	7.72156	4.08885	2.23351	4.1219	26.2797	0
0294_A	0	0	15.0722	1.45422	0.0136675	10.9445	5.38014	0.413261	0	11.8385	5.50321	0.344849	0	0	0	22.1993	22.79	2.03324	0.20774	0	0	0.401828	12.5273	69.5609	0.0183074	0.448407	6.57194	3.27169	156.875	82.8484	2.08796	36.2424	248.445	972.451	68.5648	2.56243	2.47792	0	36.0793	372.164	29.9072	0	4.62604	19.6299	8.15705	2.74474	3.80857	44.3847	0.0358301
0502_A	0	0	17.2353	2.66759	0.018753	13.7051	7.67103	0.450998	0	17.0477	8.34881	0.403574	0	0	0	29.2824	29.5752	2.03594	0.190694	0	0	0.616183	17.2942	82.0697	0.0436553	0.7639	2.00668	0.983624	67.5472	30.4756	2.64629	2.30771	248.213	705.815	30.5887	0	1.87272	10.389	17.6365	152.877	46.2361	0	3.13248	3.5111	4.15346	4.77113	1.54097	19.2103	0
0265_A	0	0	20.9171	2.79122	0.0181935	10.0997	6.37487	0.426094	0	13.2116	6.40707	0.370228	0	0	0	23.8476	28.1921	2.20872	0.285961	0	0	0.580437	18.5484	77.8544	0.0418399	0.587339	7.10423	2.95566	124.1	52.4017	3.00651	8.33666	176.914	588.243	19.5517	0	2.97144	3.35775	23.888	188.536	13.4302	0	0	9.38758	4.84424	4.72241	5.12865	14.3329	0
0143_B	0	0	14.4885	2.27155	0.0194148	16.7971	7.1471	0.463442	0	17.8097	8.01254	0.473638	0	0	0.000870592	28.8424	27.4161	2.13541	0.306992	0	0	0.513193	18.5427	72.8211	0.0384394	0.6211	4.07915	1.44221	62.5083	56.3079	3.19212	22.523	181.397	1036.01	25.2049	7.13745	6.5845	2.19584	54.3721	248.563	17.0276	0.683994	0.91675	21.6492	9.09301	1.62348	2.9587	43.8077	0.0311414
0266_A	0	0	17.2009	2.52481	0.0246174	14.2755	6.35094	0.508946	0	19.7322	7.74475	0.533476	0	0	0.0043663	31.2898	34.0999	2.58523	0.299855	0	0	0.981892	18.5555	88.2045	0.0652162	0.752334	7.94704	3.92264	216.355	78.1378	3.61575	21.7819	556	1157.07	83.055	16.5796	36.7656	1.94423	47.636	512.262	46.3487	0	3.50797	16.097	14.9414	5.25911	5.10911	29.2749	0
05168_A	0	0	97.9902	11.615	0.0819428	46.6877	27.3144	1.787	0	44.7061	25.1727	1.72231	0	0	0.00260607	73.4468	87.4648	8.09366	1.18692	0	0	1.19379	38.1757	223.073	0.151096	1.90936	3.65809	2.25762	106.811	44.7517	1.19697	14.4739	226.602	566.235	45.64	0	0.92874	0	25.4007	149.333	61.5939	0	1.65917	6.25498	6.95595	2.68976	3.28108	27.9602	0
0256_A	0	0	23.2648	3.12455	0.0292722	14.0433	7.6588	0.515725	0	23.8077	9.12948	0.391551	0	0	0	44.1917	38.2346	2.04287	0.106436	0	0	0.919385	27.3176	92.1549	0.0598213	0.845199	8.49232	0	103.171	61.5749	2.48501	6.17024	461.577	1399.87	54.9319	0	3.46273	0	68.0067	379.925	213.96	2.34082	3.56508	19.6449	21.4005	13.1568	4.36202	68.7018	0.0141745
0237_A	0	0	14.0282	2.15091	0.0161515	11.5853	6.3108	0.397969	0	11.3623	6.21687	0.358648	0	0	0.00136704	22.8603	24.8886	2.04	0.254039	0	0	0.503225	18.9299	84.4254	0.0434647	0.789798	7.77655	0.829884	160.256	65.2577	1.10973	28.8993	382.798	762.797	30.0799	0	6.22899	0	28.3917	236.608	15.1608	0.299654	4.80816	5.81815	3.84658	6.48974	1.19125	30.4975	0.0321246
0129_D7	12.1112	1.11376	108.065	18.3354	0.144061	22.8325	12.0497	0.76232	0.0194203	15.8721	7.33831	0.298634	0.0343369		0.0320842	35.2447	24.6431	0.9982	0.167277			0.649073	35.8323	69.8497	0.198345	0.6529			88.5396	136.978			271.261	807.976			13.9982			254.028	38.0235			16.8598	15.6263	15.5445	11.2526	10.9406
0137_B	20.3268	1.4344	161.848	25.7655	0.209322	35.7719	17.3131	0.958005	0.0530899	21.168	8.35405	0.639654	0.0488735		0.0656561	36.2109	32.0093	1.8044	0.294915			0.804715	30.4313	95.7105	0.15615	1.07659			51.7952	119.64			237.717	794.716	33.7657		28.432	17.3562	64.7031	377	49.612			16.4766	3.14634		26.7389	61.0457
0143_D1	12.3631	0.832037	148.388	18.1535	0.156865	41.4997	18.8703	0.791666	0.0326354	21.1911	9.2318	0.568121	0.0597549		0.0553327	38.3883	23.7208	1.85082	0.324846			0.618503	33.3512	83.9672	0.252185	0.861454			27.6012	77.0398			184.506	1020.92	35.2261		44.9791		60.7401	224.37							6.26428	19.8636
0153_B	15.3907	1.43417	202.694	25.361	0.152105	42.3079	18.2839	1.06124	0.0210106	22.8551	10.4784	0.685618	0.0846443		0.0465966	37.6454	31.6321	2.46628	0.424844			0.429476	28.208	116.199	0.220493	1.19813			64.6906	86.485			301.003	1124.91	47.1899		79.5611	8.33329	51.7303	511.336	63.0782			8.54886	8.71024			97.8446
0162_B	15.2412	1.46361	155.294	22.1122	0.154521	25.4705	12.3995	0.906571	0.0473459	18.525	8.16816	0.497115	0.0649404		0.0295231	35.8947	28.0434	2.06513	0.369332			0.566959	36.7267	93.4789	0.150079	1.03208			190.373	162.73			301.56	2214.28	74.9114		29.9104	11.6794	86.2352	530.031	52.7434			9.31586	11.4258			52.1232
0162_D2	14.0241	1.27963	170.151	25.8979	0.142066	26.9179	14.5724	0.964985	0.0372717	17.8694	8.50449	0.557871	0.0841887		0.0610026	35.6957	31.1508	1.72409	0.400742			0.435527	40.8497	113.544	0.200996	1.25651			85.1761	93.0811			200.197	630.556	41.3613		23.8579	8.1295	74.1616	538.326	27.3043			2.7858	19.5759		46.2766	68.0566
0165_D3	16.4032	1.60042	113.109	16.5768	0.146531	28.7306	12.3229	0.764901	0.0205497	20.7089	6.52678	0.448986	0.037709		0.0579704	39.123	22.8813	1.47966	0.246696			0.985861	29.0886	64.3985	0.14606	0.555936			63.4536	61.2956			209.992	673.635	39.7086		7.19045		42.6338	360.72	26.4597			10.7524	7.98876		9.82565	27.5933
0168_D1	9.53964	1.01915	92.6282	19.0084	0.180882	18.755	12.3722	0.942631	0.0333429	10.8962	7.16797	0.525598	0.0389093		0.0194932	18.4319	21.1015	1.78647	0.293744			0.479014	22.1702	64.7876	0.154506	0.732291			66.2987	87.7704			115.969	751.812	36.6553		29.7912		32.5279	290.146	40.8979				9.14133			43.8368
0178_B	14.5693	1.21419	115.947	15.0547	0.12766	25.9769	11.0616	0.703223	0.0277346	20.0922	7.44697	0.501598	0.00613787		0.0308605	26.1222	23.5265	1.77012	0.245525			0.728396	20.0678	72.7543	0.235468	1.19941			45.6161	88.7917			115.218	773.44	29.9937		19.9708			241.742	118.305			7.28159	9.52802	10.4675		36.4027
0178_D23	28.4587	2.05048	179.309	26.0655	0.24831	33.6253	16.771	1.27711	0.0495729	29.4839	11.0551	0.731702	0.119823		0.0134665	40.2564	40.2985	2.59772	0.334962			0.843441	22.657	102.741	0.255355	1.0632			130.855	99.0675			298.864	1125.82	51.0522		6.36512		55.4797	490.678	33.6088			9.50499	17.9956		13.0735	116.733
0182_B	12.1232	1.05202	125.913	17.3364	0.135129	29.7885	13.5485	0.661196	0.0105714	16.8021	7.34833	0.45797	0.0325707		0.0345339	32.4734	24.1458	1.58966	0.217116			0.590592	21.7131	72.6082	0.267725	0.676054			52.2729	62.1304			134.577	549.868	32.0294		41.696		30.4094	211.034	50.2849	10.7338		7.55961	10.1518		5.75623	32.2425
0197_B	17.2031	1.75221	121.038	23.6258	0.277782	31.3915	17.3592	1.02127	0.0399604	18.5958	10.9528	0.512155	0.0662883		0.0551033	30.3178	28.0159	1.99031	0.312356			0.727759	24.7262	88.5707	0.225024	1.05874	15.8913		103.807	88.9025			200.923	1179.54	48.7044		33.244	13.1645	57.2226	462.216	141.029			12.6205	11.8062	36.7752		78.3894
0208_B	8.6751	1.0106	112.276	14.4206	0.100422	22.4877	10.5245	0.4729	0.025329	12.2664	6.05112	0.304694	0.0385208		0.0298548	20.6696	17.3501	1.2943	0.189303			0.346938	16.6509	52.446	0.113652	0.453025			125.033	174.486			157.197	1242.5	64.9763		15.6618			544.411	48.1074			6.00113			25.4471	31.7156
0216_B	17.8028	1.72612	145.22	22.1154	0.166316	30.1733	14.6297	0.877613	0.0295447	20.4062	9.56656	0.606524	0.0730632		0.0551062	37.9777	28.4245	2.11136	0.356832			0.635448	34.3771	96.9006	0.24684	1.02889	13.3744		75.7697	76.524			221.856	1155.83			35.269		34.7326	280.153	57.7501			9.98154	17.4843		16.5487	36.8551
0217_B	14.7217	1.21791	124.832	16.7595	0.144898	25.2773	10.9339	0.730937	0.0345789	15.3557	5.91075	0.44385	0.0520778		0.0280497	27.1479	21.7807	1.58508	0.246196			0.564095	23.0924	81.3814	0.201863	0.846303			89.0026	75.097			196.168	559.624	54.5902		13.9676		46.7619	351.623	17.3836			4.15325	7.13671		12.0722	33.9467
0233_B	12.1024	1.34151	127.074	21.1893	0.156089	32.7578	16.6	0.916559	0.0454118	16.0112	9.17614	0.538533	0.0726445		0.0269724	31.665	24.0694	1.87271	0.312582			0.458288	24.2079	83.7048	0.244647	0.819117			73.4953	83.6752			234.863	582.485	40.0731		36.6542	7.0519	46.9158	375.948	38.3036	10.1368		8.82663	29.7658	13.0623	26.1265	46.0789
0237_B	10.2523	0.93862	118.356	17.9605	0.10507	23.6769	10.8231	0.49371	0.0277046	12.7398	6.16836	0.346092	0.0248386		0.0305437	25.2943	22.1472	1.48079	0.230134			0.350302	22.6355	74.9664	0.203064	0.81291			59.6864	48.4609			104.349	547.737	34.3687		2.00059		36.9522	267.433	21.0195			9.73625	8.48292		7.00349	18.347
0237_D1	9.84895	0.849464	111.731	16.9308	0.0933135	18.7628	9.30505	0.492358	0.0209324	12.003	5.13093	0.27603	0.0268366		0.00984489	24.5046	19.953	1.29317	0.195664			0.358577	21.409	67.9981	0.148096	0.769175			110.26	112.92			132.527	820.819			5.23321	5.91989		218.549	19.0604			6.6853	13.4359		12.7717	23.6113
0249_D1	7.78093	0.959276	99.0926	16.2067	0.0820139	14.8283	9.14865	0.375428	0.00516972	8.91769	5.7734	0.224774	0.0189286		0.0147785	14.0516	14.5855	1.02413	0.116363			0.193393	12.8999	55.7642	0.116894	0.490339			40.2911	83.5686			84.832	475.551			6.77776		29.9768	99.2816	10.9186			5.13899				7.78199
0251_D8	12.6464	1.55367	142.58	24.4194	0.170481	23.4732	13.0796	0.726281	0.0491217	14.5151	7.73795	0.463694	0.0548886		0.0279995	30.6737	27.7765	1.84591	0.400992			0.377878	25.6308	97.3464	0.128101	1.01702	7.84984		105.394	118.317			283.419	1179.83	100.652		32.66	12.5724	62.7741	476.033	76.0649				19.4578		10.4097	20.465
0256_B	19.8581	1.64033	154.216	26.7441	0.201644	36.2995	18.455	0.936835	0.0444468	30.1838	11.0263	0.501351	0.0282426		0.071886	50.8475	35.1194	1.61654	0.204909			1.10169	39.2551	89.3417	0.285778	0.964333			107.033	79.7829			169.546	804.678	37.0739		16.9277	7.19608	52.7421	288.021	50.3487	12.8489						52.7871
0258_D1	15.073	1.72833	121.048	23.9606	0.149749	24.9919	13.7157	0.853191	0.0303646	15.2059	8.67008	0.54638	0.041563		0.0290891	27.3349	27.4489	2.16447	0.280167			0.545093	21.7559	79.035	0.198974	0.684522	15.7282		44.7463	79.8957			225.087	495.732	47.4172		28.9577	18.6207	30.866	271.456	17.611			4.66137				31.1749	0.0484272
0260_B	16.7336	1.92302	147.639	23.3721	0.190507	33.141	17.3043	1.25544	0.0821892	20.5472	9.36193	0.698867	0.123789		0.0502779	45.38	31.3165	2.46502	0.467579			1.038	44.1592	98.2098	0.292106	1.07062	14.2102		65.1178	71.501			112.49	1000.14	26.9315		26.5188	9.80915	96.8616	444.126	33.0651			12.4618	9.9842	9.08962	11.2923	50.6694
0264_B	19.3731	1.81617	145.637	25.0138	0.161794	35.2095	18.7063	1.22011	0.0580815	28.3375	12.0065	0.760078	0.0802096		0.0390077	44.397	36.2237	2.37515	0.379841			0.891328	34.2301	89.3928	0.267504	0.825021			66.0166	87.5158			260.37	1134.66	33.411		51.0409		71.3412	301.081				3.44316	44.6945	9.09449	8.55564	29.5862
0294_B	10.0159	1.01493	94.8415	15.6684	0.130754	23.2796	12.5356	0.656176	0.0162193	12.0833	5.51127	0.306896	0.0691693			23.2388	17.9666	0.989654	0.132683			0.375037	17.1412	56.647	0.0352491	0.472696			82.6025	89.659			90.9317	644.292	35.933		12.7148	7.56882	99.7089	312.671	52.0689			2.89138	9.6975	12.2937	12.2729	24.5246
0319_B	17.1072	1.85738	179.21	25.8671	0.152405	31.5079	15.1486	1.1092	0.0298517	23.2986	7.83342	0.528246	0.0929857		0.0374975	55.1339	32.4317	1.97743	0.389306			0.747358	42.232	112.241	0.253037	1.1156	9.84027		72.9188	162.528			297.648	905.725	84.9896		42.6886		64.58	389.524	41.5163			10.1949		13.2555	15.8982	57.1883
0324_D7	8.12487	0.723463	93.6767	16.5658	0.115787	23.3998	13.8321	0.851044	0.00586766	15.3203	7.40445	0.348403	0.0290609		0.0425315	26.4467	21.3832	1.12367	0.237629			0.548016	20.2215	62.8806	0.185176	0.704409			55.0682	75.9538			123.181	679.628			2.33749	6.59151	51.8358	371.826	8.42121			3.1926	3.32845		14.5508	43.958
0324_D8	13.5337	1.1549	99.3483	19.0965	0.16599	32.2412	17.4323	0.858799	0.0369478	19.5338	9.38265	0.446722	0.0598088		0.047038	32.7011	21.4338	1.24161	0.229784			0.831552	29.1926	61.7834	0.173437	0.824894			128.393	103.081			286.225	782.836	103.039		30.3126	27.129	62.3932	394.642	33.5776	15.89			13.9963	33.613	8.29264	18.0503
0331_B	10.9025	1.186	85.5418	15.4338	0.15296	18.5546	10.2048	0.691099	0.0128284	13.5361	6.7159	0.467326	0.0295123		0.0298161	21.7927	21.1855	1.6715	0.210752			0.464511	17.0019	52.3643	0.11369	0.466901			77.1292	88.9256			77.6208	710.613	30.7954		14.6282	8.84494	48.9235	269.095	35.2539			0.196907	17.4243	9.16118	5.14502	27.4795
0331_D3	13.3042	1.44264	97.6726	17.9673	0.141018	23.5364	12.8931	0.966073	0.0370696	16.4357	7.72559	0.593021	0.0739712		0.0354646	25.0208	24.3019	2.02887	0.320165			0.570233	20.9509	64.4984	0.174987	0.634193			99.4034	138.93	24.4592		114.282	732.261	59.8764		25.2725	12.7649	55.534	416.78	34.5717			5.48596	7.73472		39.158	49.593
0339_D1	15.1397	1.49813	121.363	22.8413	0.188305	28.5621	14.7757	1.00421	0.0560648	17.879	7.83799	0.614955	0.159822		0.0344037	31.7246	27.6381	2.17465	0.503136			0.563834	27.3555	76.8608	0.183188	0.672054			50.3709	78.6559			87.8101	591.927	23.2658		8.19059		99.4959	663.797	24.3864			11.3693	8.80666		12.8229	30.1207
0349_D2	16.1545	1.43524	129.015	17.631	0.126323	30.3174	13.717	0.662413	0.0200815	18.6603	7.34513	0.459567	0.0471992		0.0285725	29.7355	23.2757	1.74731	0.239716			0.654226	21.1721	70.901	0.145669	0.651933	17.0533		64.7661	105.485			152.291	1348.66	52.3428		14.395		102.567	462.037	74.4176			2.05748	9.57212		28.5131	45.5027
0435_D1	13.0573	1.76385	101.786	18.034	0.158275	25.5716	14.9505	0.970313	0.0388027	19.8292	8.50043	0.476993	0.0361862		0.0453366	32.9388	23.9992	1.43468	0.22987			0.675351	28.8322	61.9107	0.187094	0.781228			77.0738	86.8686			217.024	633.183			28.5711	10.5263		492.064	55.9302			8.25029		9.24519		24.3637
0502_B	11.4778	0.871517	116.144	17.922	0.0976349	25.7727	13.3283	0.621749	0.0211957	15.857	7.30623	0.331295	0.00488481		0.0430438	28.9788	21.3172	1.18675	0.246408			0.535789	21.2151	64.7932	0.116995	0.661688			85.0623	115.654	21.4854		189.06	768.499	43.2846		6.44731		40.9465	189.525	111.176			9.37961		8.43304	26.8433	93.1135
0503_B	13.7479	1.2867	123.268	17.9112	0.138814	26.5283	11.8899	0.67226	0.0512539	15.3664	6.23692	0.351823	0.0377209		0.0482121	36.792	21.7567	1.1783	0.137996			0.605976	33.6238	64.9542	0.152036	0.670945			127.451	98.2421			150.046	754.967	68.5403		15.0618		52.864	206.449	47.8321			17.0925	16.4927			44.2221
05110_D1	21.0826	1.981	163.754	30.5346	0.236287	40.7494	25.4289	1.66287	0.0674252	29.0381	16.2587	0.781084	0.0655918		0.0877361	43.139	43.101	2.87507	0.530102			0.900722	38.7381	112.933	0.253285	1.53236	20.7774		103.477	58.3752			71.1062	1631.82	51.8988		43.1075	6.8771	33.2962	422.844	50.374			6.29419	6.4521	5.08758	17.6031	46.9587
05111_D1	15.9106	1.62677	107.519	17.9468	0.12436	26.0363	12.3874	0.887828	0.0463139	18.8375	7.82504	0.621141	0.0586		0.0589704	30.3679	24.0374	1.96752	0.4075			0.904787	32.4868	71.1053	0.294206	1.05433			70.6913	93.7783			136.24	933.252			8.31938			180.709	14.9398			7.19252			14.9162	19.1231
05136_B	21.9096	1.71658	164.195	28.4124	0.223698	33.6288	17.0355	1.20744	0.0429634	24.1034	9.97138	0.639594	0.0548945		0.0357531	41.3509	38.4988	2.40288	0.316525			0.690256	29.9706	100.934	0.204967	1.05187	19.4208		228.014	104.206			371.123	1273.22	125.735		11.2779			410.844	78.4401			6.58883	21.7843			113.987
05142_B	11.6427	1.07024	126.816	21.6935	0.105241	33.5314	17.9031	0.732208	0.0427397	18.9484	9.31282	0.451175	0.0484545		0.0413599	34.5428	28.31	1.68278	0.257094			0.473975	25.8176	69.1694	0.161934	0.60945			90.1447	86.9458			154.48	724.334	53.6673		8.40473		48.1404	544.338	33.834			1.26429	11.761			34.895
05142_D1	12.4518	1.1362	125.407	22.6016	0.126816	29.5746	16.8634	0.67785	0.0364131	19.0385	9.50421	0.528862	0.0453845		0.039949	33.9246	27.8852	1.76868	0.307813			0.561556	27.7296	74.5206	0.204667	0.69033	10.1862		29.1145	84.4612			127.133	814.152	41.503		2.81953	5.43341	52.9349	284.066	22.4395			5.24165	4.03538		7.43218	23.173
05180_B	16.9499	1.71503	136.935	23.9522	0.153042	39.972	22.4271	0.892576	0.0220695	22.1531	12.5135	0.640851	0.0442293		0.082208	38.9122	34.5846	2.67494	0.395921			0.880471	34.9697	100.995	0.259453	1.18329			77.7597	121.779			292.683	1578.58	67.1463		67.0704		88.9365	395.05	37.3368			3.90779	27.5856			30.5534
0539_B	17.6532	1.60803	137.382	23.8309	0.237175	38.288	21.6723	1.20518		21.3882	11.2248	0.704072	0.0740325		0.0916	35.5391	27.6376	2.3371	0.306295			0.965288	35.9736	84.5221	0.317388	1.34355			41.659	72.968			117.308	529.171	43.3615		17.5218			167.624	33.865	15.3264		6.34644				47.675
0544_D1	15.0644	1.40129	149.702	25.4842	0.232687	29.1013	17.3847	1.28827	0.0379659	18.0593	8.94833	0.668529	0.0686358		0.025105	29.1633	28.6584	2.22482	0.376934			0.578322	20.5683	81.1808	0.207113	0.657109			59.2212	76.5503			204.86	1442.9	37.6611		6.69773	9.86366	59.0813	444.124	28.6819			0.771662	3.38052		16.6032	89.2859
0544_D4	16.066	1.66956	156.791	25.1523	0.192216	31.733	17.1108	0.985103	0.0184135	17.1637	9.30204	0.584359	0.0692985		0.0185187	23.4496	26.9273	2.06635	0.327194			0.406066	17.0774	88.664	0.156418	0.771011			40.1126	88.6933			133.066	768.889			13.0721	10.7066	39.2429	362.52	30.2167			3.0547	39.1991		12.8635	115.102
0564_D1	22.1447	1.98096	123.21	25.3881	0.221791	31.255	17.904	1.55912	0.075783	20.6344	10.3585	0.873242	0.103671		0.0578365	35.6698	31.7443	2.96642	0.516183			0.879624	36.6509	88.8048	0.236563	1.06655			69.6302	78.0533			99.1057	841.881			24.4103	8.56875		328.019	11.1621			24.0336	10.0833	12.4384		35.0858
0565_D1	10.9468	1.19234	96.6218	18.83	0.140475	25.0547	13.12	1.00528	0.0384114	16.9964	8.44291	0.58197	0.0729624		0.0218857	20.2173	20.4908	1.5611	0.334334			0.436933	17.5123	64.6698	0.186146	0.93277			51.0913	77.55			112.362	331.213			8.96498		72.2672	383.635	22.0789			8.85814	14.0758			33.0396
0568_B	21.7146	2.48472	186.831	25.7093	0.238704	37.6442	19.9824	1.70292	0.0800316	21.695	10.05	0.929233	0.116075		0.0664554	37.2018	30.4298	2.82699	0.618216			0.874845	43.1714	112.292	0.518681	1.62643	18.0329		182.45	107.144			186.813	1274.94	44.0931		21.4818		74.3077	406.822	27.2099			27.3741	6.64029	13.7826		35.5186
0581_B	16.9929	2.15072	172.068	29.8941	0.249382	44.0306	25.2865	1.4382	0.0523545	27.0165	15.6788	0.761596	0.100317		0.0946246	48.3811	42.8807	2.72762	0.5641			0.818771	40.989	125.125	0.367416	1.27051			144.103	87.5921			193.42	1389.81	39.6298		29.7095	5.97946	42.3364	326.505	34.9823			4.69545	12.6058	14.8773	5.02221	64.7485	0.0370718
0586_B	22.1057	2.71325	133.3	27.7786	0.201158	35.0986	21.0457	1.10046	0.0396866	25.7906	11.8252	0.572325	0.0406193		0.042359	41.7436	37.7296	2.14568	0.34446			0.759397	33.4762	90.2259	0.193311	0.969119			82.6465	80.0858			112.851	826.691	43.0978		7.17021	9.87373	49.5592	295.461	24.6026			7.23096	5.6109		17.5895	20.1947
C00151	0	0	17.7781	2.57086	0.0549157	18.412	9.97288	1.19098	0	33.0892	12.0787	1.14415	0	0	0.00817014	59.4771	54.9857	6.23571	0.757564	0	0	1.65528	36.4628	120.218	0.121383	1.3876	6.57707	4.05916	75.4082	50.3472	2.07237	26.6575	340.262	1450.75	34.4535	0	5.81441	3.52129	36.2284	304.576	81.4201	3.17078	0	5.49094	24.9191	13.241	3.33138	78.378	0
C00311	0	0	18.5047	2.5915	0.0312299	14.8098	9.70062	1.0473	0	14.369	8.0391	0.813772	0	0	0.00462252	27.3662	29.4577	4.04974	0.615843	0	0	0.514993	20.2534	89.4369	0.0532694	0.877629	3.06319	1.26756	135.36	37.3386	4.85894	12.4564	134.677	1182.43	38.1371	3.44885	5.52568	0	25.3683	187.163	34.6893	0	2.03975	6.16931	10.2697	6.37911	2.90364	20.4592	0
C00361	0	0	8.10468	2.0595	0.0157346	9.65	5.58514	0.656973	0	13.9586	6.09672	0.418589	0	0	0.00120542	32.0037	31.2116	1.97391	0.199337	0	0	0.671609	21.0535	83.9351	0.0749434	0.889267	3.87312	2.69903	69.1468	38.3161	1.87931	9.3962	106.505	569.659	20.0839	0	0	1.63325	25.0607	166.473	57.5312	0.590056	1.76766	4.51641	11.1693	9.99808	1.4934	24.3644	0
C00640	0	0	15.3811	2.47085	0.0260866	12.5569	6.4822	0.798534	0	16.7962	8.64122	0.731407	0	0	0.00199763	27.7338	28.615	3.66771	0.540603	0	0	0.66641	17.8288	102.079	0.11332	1.28347	0	0	44.9407	24.0992	2.13493	4.12115	177.988	1609.87	14.9146	0	9.35455	0	21.5678	173.157	68.7865	0	2.28402	6.78259	11.9395	7.04884	0.972765	43.481	0
C00722	0	0	15.1534	2.09093	0.0231761	12.9285	5.55379	0.552762	0	14.091	5.15509	0.539141	0	0	0.00553299	31.4801	29.3744	3.24335	0.294673	0	0	0.981086	23.3143	86.0822	0.0771075	0.769406	0	2.60041	106.308	53.6747	1.19407	0	232.336	964.221	35.3935	3.0734	6.58206	0	40.1918	345.017	49.2037	0.613406	2.86138	3.65635	11.4718	10.7459	3.02396	47.4391	0
C00115	0	0	20.8195	2.90429	0.030816	15.7488	8.41126	0.9111	0	20.7619	9.63252	0.826538	0	0	0	43.3403	42.055	4.47674	0.487841	0	0	0.875051	26.2851	113.817	0.0395934	0.815723	3.51582	4.28668	187.022	89.987	3.34133	32.3144	328.585	681.052	126.474	5.41583	0	3.71766	23.2628	432.924	78.3293	1.71667	2.9878	6.19987	9.71632	6.89768	6.92516	30.9124	0.0261892
C00365	0	0	17.575	2.46868	0.0295188	9.35268	5.14642	0.615535	0	12.0941	5.67526	0.446885	0	0	0	25.8904	27.8603	2.39135	0.274905	0	0	0.569008	17.1003	72.9922	0.0535566	0.5716	2.80535	2.36869	110.974	48.4615	0.892673	12.1519	281.076	892.837	58.6085	0	6.15955	0	36.6566	394.462	62.4938	1.36901	1.60892	5.92282	8.08749	3.4617	0.904351	30.589	0
C00551	0	0	22.7726	3.04537	0.0463261	16.1179	10.6019	0.955086	0	13.9825	9.65062	0.789106	0	0	0	27.555	32.4119	3.569	0.368557	0	0	0.458752	19.683	124.375	0.13005	1.45884	0	0	124.178	24.6807	2.42429	10.0712	91.815	1514.39	26.797	0	0.532631	0	22.1155	104.066	141.225	0.335073	0.63729	2.84156	13.9931	12.8829	6.20602	42.0809	0.0247043
C00568	0	0	8.28609	2.34046	0.0109144	12.8303	5.54568	0.609166	0	21.4125	6.78089	0.592767	0	0	0.00256407	38.4842	34.8773	3.02023	0.312377	0	0	1.2012	23.7486	75.2405	0.106104	0.656553	1.83057	2.23156	85.9793	47.7892	3.20659	16.9324	127.564	588.625	35.6075	2.5388	0	0	18.4316	302.938	57.6759	2.6925	2.93658	5.1335	12.7227	9.92109	0	20.8206	0.0115611
C00664	0	0	11.328	1.61946	0.0261773	8.30318	4.78988	0.48333	0	10.7073	5.53729	0.429867	0	0	0	22.4213	24.1765	2.66948	0.355114	0	0	0.42294	13.5792	62.3456	0.0138838	0.535653	0	0.774158	78.6412	31.491	0	1.60656	105.034	1128.39	37.4128	0	0	7.4809	21.1145	208.867	14.1632	0	0	6.6639	4.06713	5.71755	4.09127	9.65091	0
C00092	0	0	26.4294	3.8907	0.0468144	14.752	8.33981	1.00648	0	19.1703	8.32737	0.723878	0	0	0.00736759	45.6098	42.5322	3.96421	0.4393	0	0	1.1408	32.5005	116.839	0.123322	1.78621	1.36466	3.22207	66.9241	28.7511	3.86644	18.1575	85.0671	1443.13	39.7563	1.35479	1.24866	1.47072	26.676	209.511	72.2716	0	3.528	4.83147	10.2241	7.07875	3.27888	43.8793	0
C00352	0	0	13.2429	1.97316	0.0173862	9.04915	4.61835	0.399964	0	11.116	5.1607	0.341191	0	0	0.00126809	18.9538	23.1924	2.00957	0.210221	0	0	0.451297	12.9254	66.4539	0.0529151	0.786476	1.50828	0	76.9914	24.3457	2.5027	2.76081	114.678	556.875	14.6528	0	0	0	17.2142	191.32	53.7139	1.05626	2.09594	5.0195	12.2028	6.10238	3.08585	29.2772	0.0147197
C00191	0	0	18.113	2.81649	0.0273238	16.3203	9.09805	0.809424	0	18.0151	9.98891	0.688807	0	0	0	36.8253	39.891	3.8957	0.462635	0	0	0.952765	19.9136	88.2112	0.0309224	0.728786	10.0208	5.11113	124.381	47.6321	5.81612	13.9304	206.03	1447.05	56.6808	0	8.42898	0	39.7614	290.862	20.3556	1.12732	0	8.40787	26.2333	13.8031	1.69682	56.808	0.0197177
C00274	0	0	15.3062	1.83099	0.018478	12.0465	6.94217	0.716984	0	14.026	6.95764	0.454149	0	0	0.0041029	24.8225	29.662	2.5918	0.236187	0	0	0.593077	14.6537	86.6174	0.0411458	1.11861	0	1.53545	104.049	47.0811	0	15.941	139.39	834.854	35.0719	2.95421	0	0	8.97112	331.58	86.8348	2.06175	1.41767	8.45946	37.9205	17.6148	6.53459	107.6	0
[truncated: 332 more columns]
